# Supplementary material for: Downregulation of the AU-Rich RNA-Binding Protein ZFP36 in Chronic HBV Patients: Implications for Anti-Inflammatory Therapy
Source: PLoS One. 2012 Mar 9;7(3):e33356. doi: 10.1371/journal.pone.0033356 (PMC3302862; doi:10.1371/journal.pone.0033356)
Supplement: Table S1 — Human CD8+ T cells were purified using positive selection beads from three healthy donors and three chronic HBV patients. The purity was higher than 90% as assessed by flow cytometric analysis. Total RNA was extracted using mirVana kit. Total RNA (200 ng) was used for microarray hybridization. Differential gene expression was analyzed using one-way ANOVA. Genes that showed dramatically changed (fold change>2.0, p<0.05) were shown in the table. (XLS) [file pone.0033356.s001.xls]

## Sheet: down2fold
Column #	Probeset ID	Gene Title	Gene Symbol	p-value(Group)	p-value(CHB vs. CTRL)	Ratio(CHB vs. CTRL)	Fold-Change(CHB vs. CTRL)	Fold-Change(CHB vs. CTRL) (Description)	F(Group)	F(Error)
8805	209304_x_at	growth arrest and DNA-damage-inducible, beta	GADD45B	2.98779e-05	2.98779e-05	0.486514	-2.05544	CHB down vs CTRL	444.795	1
1858	202323_s_at	acyl-Coenzyme A binding domain containing 3	ACBD3	0.000137655	0.000137655	0.486481	-2.05558	CHB down vs CTRL	205.446	1
2928	203394_s_at	hairy and enhancer of split 1, (Drosophila)	HES1	0.000212045	0.000212045	0.466111	-2.14541	CHB down vs CTRL	164.886	1
18725	219354_at	kelch-like 26 (Drosophila)	KLHL26	0.000226414	0.000226414	0.43447	-2.30165	CHB down vs CTRL	159.461	1
7102	207574_s_at	growth arrest and DNA-damage-inducible, beta	GADD45B	0.000456204	0.000456204	0.493145	-2.0278	CHB down vs CTRL	111.356	1
18222	218851_s_at	WD repeat domain 33	WDR33	0.000536043	0.000536043	0.474658	-2.10678	CHB down vs CTRL	102.472	1
1066	201531_at	zinc finger protein 36, C3H type, homolog (mouse)	ZFP36	0.000602975	0.000602975	0.308071	-3.24601	CHB down vs CTRL	96.4281	1
5417	205883_at	zinc finger and BTB domain containing 16	ZBTB16	0.000605336	0.000605336	0.291671	-3.42852	CHB down vs CTRL	96.2334	1
13832	214446_at	elongation factor, RNA polymerase II, 2	ELL2	0.000720068	0.000720068	0.441184	-2.26663	CHB down vs CTRL	87.9587	1
14767	215386_at	---	---	0.000924701	0.000924701	0.452322	-2.21081	CHB down vs CTRL	77.229	1
2303	202768_at	FBJ murine osteosarcoma viral oncogene homolog B	FOSB	0.000975211	0.000975211	0.101992	-9.80468	CHB down vs CTRL	75.1155	1
333	200798_x_at	myeloid cell leukemia sequence 1 (BCL2-related)	MCL1	0.0010871	0.0010871	0.462727	-2.1611	CHB down vs CTRL	70.9699	1
13442	214056_at	Myeloid cell leukemia sequence 1 (BCL2-related)	MCL1	0.00215361	0.00215361	0.446001	-2.24215	CHB down vs CTRL	49.4656	1
13597	214211_at	ferritin, heavy polypeptide 1	FTH1	0.00227709	0.00227709	0.446394	-2.24017	CHB down vs CTRL	48.015	1
1819	202284_s_at	cyclin-dependent kinase inhibitor 1A (p21, Cip1)	CDKN1A	0.00229786	0.00229786	0.494134	-2.02374	CHB down vs CTRL	47.7826	1
1166	201631_s_at	immediate early response 3	IER3	0.00238523	0.00238523	0.475254	-2.10414	CHB down vs CTRL	46.8383	1
17005	217633_at	URB1 ribosome biogenesis 1 homolog (S. cerevisiae)	URB1	0.0027324	0.0027324	0.475107	-2.10479	CHB down vs CTRL	43.5451	1
11085	211676_s_at	interferon gamma receptor 1	IFNGR1	0.00320907	0.00320907	0.348231	-2.87166	CHB down vs CTRL	39.9266	1
5706	206173_x_at	GA binding protein transcription factor, beta subunit 1	GABPB1	0.00344665	0.00344665	0.424625	-2.35502	CHB down vs CTRL	38.4105	1
20933	221563_at	dual specificity phosphatase 10	DUSP10	0.00350942	0.00350942	0.304553	-3.2835	CHB down vs CTRL	38.0359	1
730	201195_s_at	solute carrier family 7 (cationic amino acid transporter, y+ system), member 5	SLC7A5	0.0039589	0.0039589	0.173961	-5.74841	CHB down vs CTRL	35.6192	1
17983	218611_at	immediate early response 5	IER5	0.00409121	0.00409121	0.241815	-4.1354	CHB down vs CTRL	34.985	1
4554	205020_s_at	ADP-ribosylation factor-like 4A	ARL4A	0.0043062	0.0043062	0.279553	-3.57714	CHB down vs CTRL	34.0173	1
4324	204790_at	SMAD family member 7	SMAD7	0.0043945	0.0043945	0.152808	-6.54417	CHB down vs CTRL	33.6407	1
2262	202727_s_at	interferon gamma receptor 1	IFNGR1	0.00539801	0.00539801	0.399315	-2.50429	CHB down vs CTRL	30.0323	1
2207	202672_s_at	activating transcription factor 3	ATF3	0.00571698	0.00571698	0.255443	-3.91477	CHB down vs CTRL	29.0896	1
10260	210793_s_at	nucleoporin 98kDa	NUP98	0.00581694	0.00581694	0.474225	-2.1087	CHB down vs CTRL	28.8103	1
771	201236_s_at	BTG family, member 2	BTG2	0.00590082	0.00590082	0.482868	-2.07096	CHB down vs CTRL	28.5815	1
3242	203708_at	phosphodiesterase 4B, cAMP-specific (phosphodiesterase E4 dunce homolog, Drosoph	PDE4B	0.00639892	0.00639892	0.406666	-2.45902	CHB down vs CTRL	27.3164	1
2945	203411_s_at	lamin A/C	LMNA	0.00781358	0.00781358	0.409224	-2.44365	CHB down vs CTRL	24.4093	1
18581	219210_s_at	RAB8B, member RAS oncogene family	RAB8B	0.00808745	0.00808745	0.438574	-2.28011	CHB down vs CTRL	23.9366	1
1618	202083_s_at	SEC14-like 1 (S. cerevisiae)	SEC14L1	0.00811057	0.00811057	0.464091	-2.15475	CHB down vs CTRL	23.8978	1
8439	208937_s_at	inhibitor of DNA binding 1, dominant negative helix-loop-helix protein	ID1	0.00848515	0.00848515	0.162836	-6.14115	CHB down vs CTRL	23.2915	1
18079	218708_at	NTF2-like export factor 1	NXT1	0.00878234	0.00878234	0.48726	-2.05229	CHB down vs CTRL	22.8383	1
997	201462_at	secernin 1	SCRN1	0.00901931	0.00901931	0.462991	-2.15987	CHB down vs CTRL	22.4931	1
12114	212722_s_at	jumonji domain containing 6	JMJD6	0.00925735	0.00925735	0.343004	-2.91542	CHB down vs CTRL	22.1598	1
3675	204141_at	tubulin, beta 2A	TUBB2A	0.0101968	0.0101968	0.319724	-3.1277	CHB down vs CTRL	20.9605	1
14881	215501_s_at	dual specificity phosphatase 10	DUSP10	0.0113005	0.0113005	0.255765	-3.90984	CHB down vs CTRL	19.7476	1
5010	205476_at	chemokine (C-C motif) ligand 20	CCL20	0.0113591	0.0113591	0.21076	-4.74473	CHB down vs CTRL	19.6882	1
579	201044_x_at	dual specificity phosphatase 1	DUSP1	0.0114249	0.0114249	0.366159	-2.73106	CHB down vs CTRL	19.622	1
10732	211302_s_at	phosphodiesterase 4B, cAMP-specific (phosphodiesterase E4 dunce homolog, Drosoph	PDE4B	0.0117556	0.0117556	0.405336	-2.46709	CHB down vs CTRL	19.298	1
1474	201939_at	polo-like kinase 2 (Drosophila)	PLK2	0.0124151	0.0124151	0.22695	-4.40627	CHB down vs CTRL	18.6909	1
1037	201502_s_at	nuclear factor of kappa light polypeptide gene enhancer in B-cells inhibitor, al	NFKBIA	0.0129473	0.0129473	0.34805	-2.87315	CHB down vs CTRL	18.2352	1
3259	203725_at	growth arrest and DNA-damage-inducible, alpha	GADD45A	0.0131282	0.0131282	0.36541	-2.73665	CHB down vs CTRL	18.0868	1
12115	212723_at	jumonji domain containing 6	JMJD6	0.0133177	0.0133177	0.350891	-2.84989	CHB down vs CTRL	17.9344	1
1416	201881_s_at	ariadne homolog, ubiquitin-conjugating enzyme E2 binding protein, 1 (Drosophila)	ARIH1	0.0143105	0.0143105	0.493226	-2.02747	CHB down vs CTRL	17.1865	1
1923	202388_at	regulator of G-protein signaling 2, 24kDa	RGS2	0.0144704	0.0144704	0.401693	-2.48947	CHB down vs CTRL	17.0734	1
6605	207072_at	interleukin 18 receptor accessory protein	IL18RAP	0.0145704	0.0145704	0.301713	-3.31441	CHB down vs CTRL	17.0035	1
3974	204440_at	CD83 molecule	CD83	0.0150576	0.0150576	0.318203	-3.14265	CHB down vs CTRL	16.6734	1
704	201169_s_at	basic helix-loop-helix family, member e40	BHLHE40	0.0159834	0.0159834	0.364363	-2.74452	CHB down vs CTRL	16.0881	1
15639	216260_at	dicer 1, ribonuclease type III	DICER1	0.0162078	0.0162078	0.340694	-2.93518	CHB down vs CTRL	15.9538	1
21133	221766_s_at	family with sequence similarity 46, member A	FAM46A	0.0166911	0.0166911	0.403787	-2.47655	CHB down vs CTRL	15.674	1
16356	216979_at	nuclear receptor subfamily 4, group A, member 3	NR4A3	0.0167227	0.0167227	0.236145	-4.23469	CHB down vs CTRL	15.6561	1
11628	212235_at	plexin D1	PLXND1	0.0167818	0.0167818	0.383543	-2.60727	CHB down vs CTRL	15.6228	1
19610	220239_at	kelch-like 7 (Drosophila)	KLHL7	0.0170891	0.0170891	0.462732	-2.16108	CHB down vs CTRL	15.4525	1
9189	209694_at	6-pyruvoyltetrahydropterin synthase	PTS	0.0180419	0.0180419	0.440181	-2.27179	CHB down vs CTRL	14.9525	1
15269	215889_at	SKI-like oncogene	SKIL	0.0182079	0.0182079	0.367337	-2.72229	CHB down vs CTRL	14.8694	1
1616	202081_at	immediate early response 2	IER2	0.0185155	0.0185155	0.399881	-2.50074	CHB down vs CTRL	14.7184	1
1477	201942_s_at	carboxypeptidase D	CPD	0.0189474	0.0189474	0.467546	-2.13883	CHB down vs CTRL	14.5127	1
8462	208960_s_at	Kruppel-like factor 6	KLF6	0.0213585	0.0213585	0.456693	-2.18965	CHB down vs CTRL	13.4817	1
3627	204093_at	cyclin H	CCNH	0.0214191	0.0214191	0.358699	-2.78785	CHB down vs CTRL	13.458	1
8690	209189_at	v-fos FBJ murine osteosarcoma viral oncogene homolog	FOS	0.021427	0.021427	0.33415	-2.99267	CHB down vs CTRL	13.4549	1
8883	209383_at	DNA-damage-inducible transcript 3 /// nuclear receptor subfamily 1, group H, mem	DDIT3 /// NR1H3	0.0214543	0.0214543	0.440826	-2.26847	CHB down vs CTRL	13.4443	1
11950	212558_at	sprouty homolog 1, antagonist of FGF signaling (Drosophila)	SPRY1	0.0218341	0.0218341	0.38533	-2.59518	CHB down vs CTRL	13.2988	1
18181	218810_at	zinc finger CCCH-type containing 12A	ZC3H12A	0.02191	0.02191	0.403421	-2.4788	CHB down vs CTRL	13.2701	1
6450	206917_at	guanine nucleotide binding protein (G protein), alpha 13	GNA13	0.0220173	0.0220173	0.440939	-2.26789	CHB down vs CTRL	13.2299	1
9962	210479_s_at	RAR-related orphan receptor A	RORA	0.0221196	0.0221196	0.447549	-2.23439	CHB down vs CTRL	13.1918	1
18251	218880_at	FOS-like antigen 2	FOSL2	0.0229243	0.0229243	0.30568	-3.2714	CHB down vs CTRL	12.9013	1
10138	210666_at	iduronate 2-sulfatase	IDS	0.0237586	0.0237586	0.484765	-2.06286	CHB down vs CTRL	12.6158	1
4727	205193_at	v-maf musculoaponeurotic fibrosarcoma oncogene homolog F (avian)	MAFF	0.02429	0.02429	0.400839	-2.49477	CHB down vs CTRL	12.4417	1
21692	222326_at	---	---	0.0244934	0.0244934	0.480242	-2.08228	CHB down vs CTRL	12.3766	1
21873	37028_at	protein phosphatase 1, regulatory (inhibitor) subunit 15A	PPP1R15A	0.0250808	0.0250808	0.287312	-3.48054	CHB down vs CTRL	12.193	1
18094	218723_s_at	chromosome 13 open reading frame 15	C13orf15	0.0254611	0.0254611	0.290762	-3.43924	CHB down vs CTRL	12.0775	1
1549	202014_at	protein phosphatase 1, regulatory (inhibitor) subunit 15A	PPP1R15A	0.0258037	0.0258037	0.281635	-3.5507	CHB down vs CTRL	11.9757	1
7496	207978_s_at	nuclear receptor subfamily 4, group A, member 3	NR4A3	0.0272271	0.0272271	0.405631	-2.46529	CHB down vs CTRL	11.5736	1
12729	213341_at	fem-1 homolog c (C. elegans)	FEM1C	0.0278458	0.0278458	0.494472	-2.02236	CHB down vs CTRL	11.4085	1
1999	202464_s_at	6-phosphofructo-2-kinase/fructose-2,6-biphosphatase 3	PFKFB3	0.0287748	0.0287748	0.34188	-2.92501	CHB down vs CTRL	11.1708	1
17021	217649_at	zinc finger, AN1-type domain 5	ZFAND5	0.029648	0.029648	0.449665	-2.22388	CHB down vs CTRL	10.9576	1
17369	217997_at	pleckstrin homology-like domain, family A, member 1	PHLDA1	0.0299545	0.0299545	0.369703	-2.70487	CHB down vs CTRL	10.885	1
17990	218618_s_at	fibronectin type III domain containing 3B	FNDC3B	0.0300695	0.0300695	0.484754	-2.0629	CHB down vs CTRL	10.8581	1
1001	201466_s_at	jun oncogene	JUN	0.0308225	0.0308225	0.318989	-3.1349	CHB down vs CTRL	10.6854	1
20092	220721_at	zinc finger protein 614	ZNF614	0.0319072	0.0319072	0.474397	-2.10794	CHB down vs CTRL	10.4475	1
18386	219015_s_at	asparagine-linked glycosylation 13 homolog (S. cerevisiae)	ALG13	0.031963	0.031963	0.439499	-2.27532	CHB down vs CTRL	10.4356	1
13712	214326_x_at	jun D proto-oncogene	JUND	0.0332276	0.0332276	0.38258	-2.61383	CHB down vs CTRL	10.1738	1
12912	213524_s_at	G0/G1switch 2	G0S2	0.03333	0.03333	0.496648	-2.0135	CHB down vs CTRL	10.1533	1
8863	209363_s_at	mediator complex subunit 21	MED21	0.0349059	0.0349059	0.394795	-2.53296	CHB down vs CTRL	9.84874	1
17368	217996_at	pleckstrin homology-like domain, family A, member 1	PHLDA1	0.0349265	0.0349265	0.238814	-4.18737	CHB down vs CTRL	9.84488	1
705	201170_s_at	basic helix-loop-helix family, member e40	BHLHE40	0.0353125	0.0353125	0.276591	-3.61545	CHB down vs CTRL	9.77349	1
11870	212478_at	required for meiotic nuclear division 5 homolog A (S. cerevisiae)	RMND5A	0.0366062	0.0366062	0.452174	-2.21154	CHB down vs CTRL	9.54256	1
9911	210426_x_at	RAR-related orphan receptor A	RORA	0.0372693	0.0372693	0.439704	-2.27426	CHB down vs CTRL	9.42891	1
4283	204749_at	nucleosome assembly protein 1-like 3	NAP1L3	0.0402416	0.0402416	0.494192	-2.02351	CHB down vs CTRL	8.95461	1
3593	204059_s_at	malic enzyme 1, NADP(+)-dependent, cytosolic	ME1	0.0414386	0.0414386	0.338839	-2.95125	CHB down vs CTRL	8.77826	1
8862	209362_at	mediator complex subunit 21	MED21	0.0420314	0.0420314	0.470367	-2.126	CHB down vs CTRL	8.69374	1
9245	209750_at	nuclear receptor subfamily 1, group D, member 2	NR1D2	0.0425885	0.0425885	0.47368	-2.11113	CHB down vs CTRL	8.61593	1
4773	205239_at	amphiregulin	AREG	0.0427202	0.0427202	0.225749	-4.42969	CHB down vs CTRL	8.59777	1
2756	203221_at	transducin-like enhancer of split 1 (E(sp1) homolog, Drosophila)	TLE1	0.042953	0.042953	0.451993	-2.21242	CHB down vs CTRL	8.56585	1
21875	37117_at	Rho GTPase activating protein 8 /// PRR5-ARHGAP8 fusion /// proline rich 5 (rena	ARHGAP8 /// LOC553158 /// PRR5	0.0444511	0.0444511	0.46809	-2.13634	CHB down vs CTRL	8.36657	1
21563	222196_at	hypothetical protein LOC286434	LOC286434	0.044854	0.044854	0.489401	-2.04331	CHB down vs CTRL	8.31469	1
6216	206683_at	zinc finger protein 165	ZNF165	0.0453174	0.0453174	0.490037	-2.04066	CHB down vs CTRL	8.25589	1
17111	217739_s_at	nicotinamide phosphoribosyltransferase	NAMPT	0.0459342	0.0459342	0.474347	-2.10816	CHB down vs CTRL	8.17902	1
21858	36711_at	v-maf musculoaponeurotic fibrosarcoma oncogene homolog F (avian)	MAFF	0.0464531	0.0464531	0.266396	-3.7538	CHB down vs CTRL	8.11554	1
4155	204621_s_at	nuclear receptor subfamily 4, group A, member 2	NR4A2	0.0473824	0.0473824	0.250992	-3.98419	CHB down vs CTRL	8.0045	1
6516	206983_at	chemokine (C-C motif) receptor 6	CCR6	0.0478661	0.0478661	0.36469	-2.74205	CHB down vs CTRL	7.94799	1
19457	220086_at	IKAROS family zinc finger 5 (Pegasus)	IKZF5	0.0486684	0.0486684	0.43578	-2.29473	CHB down vs CTRL	7.85615	1
266	200731_s_at	protein tyrosine phosphatase type IVA, member 1	PTP4A1	0.0491374	0.0491374	0.479618	-2.08499	CHB down vs CTRL	7.80351	1
3285	203751_x_at	jun D proto-oncogene	JUND	0.0493278	0.0493278	0.387386	-2.58141	CHB down vs CTRL	7.78236	1
2524	202988_s_at	regulator of G-protein signaling 1	RGS1	0.0502669	0.0502669	0.256681	-3.89588	CHB down vs CTRL	7.67979	1
3507	203973_s_at	CCAAT/enhancer binding protein (C/EBP), delta	CEBPD	0.0514378	0.0514378	0.262171	-3.8143	CHB down vs CTRL	7.5559	1
16875	217503_at	serine/threonine kinase 17b	STK17B	0.0516801	0.0516801	0.41418	-2.41441	CHB down vs CTRL	7.53079	1
4025	204491_at	phosphodiesterase 4D, cAMP-specific (phosphodiesterase E3 dunce homolog, Drosoph	PDE4D	0.0526356	0.0526356	0.427889	-2.33705	CHB down vs CTRL	7.43351	1
5468	205934_at	phospholipase C-like 1	PLCL1	0.0530509	0.0530509	0.3982	-2.5113	CHB down vs CTRL	7.39204	1
6639	207106_s_at	leukocyte receptor tyrosine kinase	LTK	0.0548757	0.0548757	0.481262	-2.07787	CHB down vs CTRL	7.21552	1
1000	201465_s_at	jun oncogene	JUN	0.0569323	0.0569323	0.311804	-3.20714	CHB down vs CTRL	7.02691	1
2468	202932_at	v-yes-1 Yamaguchi sarcoma viral oncogene homolog 1	YES1	0.0607405	0.0607405	0.453206	-2.2065	CHB down vs CTRL	6.70352	1
16558	217184_s_at	leukocyte receptor tyrosine kinase	LTK	0.0625847	0.0625847	0.433858	-2.3049	CHB down vs CTRL	6.55772	1
19234	219863_at	hect domain and RLD 5	HERC5	0.0636531	0.0636531	0.455606	-2.19488	CHB down vs CTRL	6.4762	1
13676	214290_s_at	histone cluster 2, H2aa3 /// histone cluster 2, H2aa4	HIST2H2AA3 /// HIST2H2AA4	0.0640277	0.0640277	0.4985	-2.00602	CHB down vs CTRL	6.44811	1
2178	202643_s_at	tumor necrosis factor, alpha-induced protein 3	TNFAIP3	0.0649567	0.0649567	0.480997	-2.07901	CHB down vs CTRL	6.37949	1
15627	216248_s_at	nuclear receptor subfamily 4, group A, member 2	NR4A2	0.0649804	0.0649804	0.240622	-4.1559	CHB down vs CTRL	6.37776	1
1008	201473_at	jun B proto-oncogene	JUNB	0.065458	0.065458	0.440349	-2.27092	CHB down vs CTRL	6.34308	1
4156	204622_x_at	nuclear receptor subfamily 4, group A, member 2	NR4A2	0.065611	0.065611	0.237557	-4.20951	CHB down vs CTRL	6.33206	1
16963	217591_at	SKI-like oncogene	SKIL	0.0661222	0.0661222	0.365471	-2.73619	CHB down vs CTRL	6.29549	1
9452	209959_at	nuclear receptor subfamily 4, group A, member 3	NR4A3	0.0662121	0.0662121	0.443373	-2.25544	CHB down vs CTRL	6.2891	1
15435	216056_at	CD44 molecule (Indian blood group)	CD44	0.0676946	0.0676946	0.466273	-2.14467	CHB down vs CTRL	6.18564	1
12512	213122_at	TSPY-like 5	TSPYL5	0.0682724	0.0682724	0.333295	-3.00035	CHB down vs CTRL	6.14625	1
875	201340_s_at	ectodermal-neural cortex (with BTB-like domain)	ENC1	0.0696059	0.0696059	0.379405	-2.63571	CHB down vs CTRL	6.05722	1
7158	207630_s_at	cAMP responsive element modulator	CREM	0.0712124	0.0712124	0.40023	-2.49857	CHB down vs CTRL	5.95335	1
17329	217957_at	chromosome 16 open reading frame 80	C16orf80	0.0717618	0.0717618	0.330575	-3.02503	CHB down vs CTRL	5.91864	1
18753	219382_at	SERTA domain containing 3	SERTAD3	0.0721552	0.0721552	0.378326	-2.64322	CHB down vs CTRL	5.89403	1
777	201242_s_at	ATPase, Na+/K+ transporting, beta 1 polypeptide	ATP1B1	0.0724023	0.0724023	0.489569	-2.04261	CHB down vs CTRL	5.87867	1
20861	221491_x_at	major histocompatibility complex, class II, DR beta 1 /// major histocompatibili	HLA-DRB1 /// HLA-DRB3 /// HLA-DRB4 /// HLA-DRB5 /// LOC100133484 /// LOC100133661 /// LOC731718	0.0748478	0.0748478	0.459029	-2.17851	CHB down vs CTRL	5.7309	1
999	201464_x_at	jun oncogene	JUN	0.0767641	0.0767641	0.459106	-2.17814	CHB down vs CTRL	5.62012	1
7038	207509_s_at	leukocyte-associated immunoglobulin-like receptor 2	LAIR2	0.0830443	0.0830443	0.298649	-3.34841	CHB down vs CTRL	5.2847	1
9663	210172_at	splicing factor 1	SF1	0.086202	0.086202	0.375561	-2.66268	CHB down vs CTRL	5.13025	1
18503	219132_at	pellino homolog 2 (Drosophila)	PELI2	0.0862823	0.0862823	0.496786	-2.01294	CHB down vs CTRL	5.12644	1
7594	208078_s_at	salt-inducible kinase 1	SIK1	0.0879418	0.0879418	0.221024	-4.5244	CHB down vs CTRL	5.04879	1
6779	207247_s_at	zinc finger protein, X-linked /// zinc finger protein, Y-linked	ZFX /// ZFY	0.0898374	0.0898374	0.454469	-2.20037	CHB down vs CTRL	4.96277	1
413	200878_at	endothelial PAS domain protein 1	EPAS1	0.0907559	0.0907559	0.387679	-2.57946	CHB down vs CTRL	4.92208	1
4431	204897_at	prostaglandin E receptor 4 (subtype EP4)	PTGER4	0.0909637	0.0909637	0.470892	-2.12363	CHB down vs CTRL	4.91296	1
19677	220306_at	family with sequence similarity 46, member C	FAM46C	0.0916416	0.0916416	0.376223	-2.658	CHB down vs CTRL	4.88343	1
8686	209185_s_at	insulin receptor substrate 2	IRS2	0.0927209	0.0927209	0.351589	-2.84423	CHB down vs CTRL	4.8371	1
265	200730_s_at	protein tyrosine phosphatase type IVA, member 1	PTP4A1	0.0932312	0.0932312	0.469845	-2.12836	CHB down vs CTRL	4.81547	1
10715	211276_at	transcription elongation factor A (SII)-like 2	TCEAL2	0.0939384	0.0939384	0.497046	-2.01189	CHB down vs CTRL	4.78581	1
9460	209967_s_at	cAMP responsive element modulator	CREM	0.0982285	0.0982285	0.4719	-2.11909	CHB down vs CTRL	4.61286	1
13894	214508_x_at	cAMP responsive element modulator	CREM	0.101499	0.101499	0.455843	-2.19374	CHB down vs CTRL	4.48856	1
8685	209184_s_at	insulin receptor substrate 2	IRS2	0.102211	0.102211	0.36187	-2.76342	CHB down vs CTRL	4.46233	1
16211	216834_at	regulator of G-protein signaling 1	RGS1	0.104954	0.104954	0.417339	-2.39614	CHB down vs CTRL	4.36375	1
11492	212099_at	ras homolog gene family, member B	RHOB	0.105129	0.105129	0.466798	-2.14226	CHB down vs CTRL	4.3576	1
3819	204285_s_at	phorbol-12-myristate-13-acetate-induced protein 1	PMAIP1	0.107375	0.107375	0.395233	-2.53015	CHB down vs CTRL	4.27997	1
10303	210836_x_at	phosphodiesterase 4D, cAMP-specific (phosphodiesterase E3 dunce homolog, Drosoph	PDE4D	0.107478	0.107478	0.385823	-2.59186	CHB down vs CTRL	4.27645	1
21860	36829_at	period homolog 1 (Drosophila)	PER1	0.109756	0.109756	0.40167	-2.4896	CHB down vs CTRL	4.20034	1
12669	213281_at	Jun oncogene	JUN	0.11017	0.11017	0.434971	-2.29901	CHB down vs CTRL	4.18675	1
5082	205548_s_at	BTG family, member 3	BTG3	0.112888	0.112888	0.47464	-2.10686	CHB down vs CTRL	4.09952	1
9181	209686_at	S100 calcium binding protein B	S100B	0.113104	0.113104	0.262605	-3.808	CHB down vs CTRL	4.09274	1
2093	202558_s_at	heat shock protein 70kDa family, member 13	HSPA13	0.114051	0.114051	0.41802	-2.39223	CHB down vs CTRL	4.06318	1
4318	204784_s_at	myeloid leukemia factor 1	MLF1	0.114234	0.114234	0.419223	-2.38536	CHB down vs CTRL	4.0575	1
4282	204748_at	prostaglandin-endoperoxide synthase 2 (prostaglandin G/H synthase and cyclooxyge	PTGS2	0.115689	0.115689	0.350548	-2.85268	CHB down vs CTRL	4.01294	1
3521	203987_at	frizzled homolog 6 (Drosophila)	FZD6	0.117603	0.117603	0.420427	-2.37854	CHB down vs CTRL	3.95558	1
2396	202861_at	period homolog 1 (Drosophila)	PER1	0.120331	0.120331	0.369362	-2.70737	CHB down vs CTRL	3.87629	1
4748	205214_at	serine/threonine kinase 17b	STK17B	0.120373	0.120373	0.46063	-2.17094	CHB down vs CTRL	3.87509	1
5531	205997_at	ADAM metallopeptidase domain 28	ADAM28	0.120528	0.120528	0.473746	-2.11083	CHB down vs CTRL	3.87065	1
10304	210837_s_at	phosphodiesterase 4D, cAMP-specific (phosphodiesterase E3 dunce homolog, Drosoph	PDE4D	0.122281	0.122281	0.33089	-3.02215	CHB down vs CTRL	3.82128	1
7665	208151_x_at	DEAD (Asp-Glu-Ala-Asp) box polypeptide 17	DDX17	0.122974	0.122974	0.411506	-2.4301	CHB down vs CTRL	3.80203	1
17116	217744_s_at	PERP, TP53 apoptosis effector	PERP	0.126832	0.126832	0.453363	-2.20574	CHB down vs CTRL	3.69795	1
22149	60084_at	cylindromatosis (turban tumor syndrome)	CYLD	0.128457	0.128457	0.446781	-2.23823	CHB down vs CTRL	3.65555	1
7443	207920_x_at	zinc finger protein, X-linked	ZFX	0.128748	0.128748	0.480965	-2.07915	CHB down vs CTRL	3.64804	1
876	201341_at	ectodermal-neural cortex (with BTB-like domain)	ENC1	0.130572	0.130572	0.45257	-2.2096	CHB down vs CTRL	3.60159	1
1621	202086_at	myxovirus (influenza virus) resistance 1, interferon-inducible protein p78 (mous	MX1	0.136051	0.136051	0.367579	-2.7205	CHB down vs CTRL	3.46784	1
8221	208719_s_at	DEAD (Asp-Glu-Ala-Asp) box polypeptide 17	DDX17	0.139806	0.139806	0.424381	-2.35637	CHB down vs CTRL	3.38089	1
12235	212843_at	neural cell adhesion molecule 1	NCAM1	0.14132	0.14132	0.460295	-2.17252	CHB down vs CTRL	3.34684	1
2665	203130_s_at	kinesin family member 5C	KIF5C	0.15338	0.15338	0.482227	-2.07371	CHB down vs CTRL	3.09438	1
8957	209457_at	dual specificity phosphatase 5	DUSP5	0.155584	0.155584	0.439971	-2.27288	CHB down vs CTRL	3.05155	1
11243	211840_s_at	phosphodiesterase 4D, cAMP-specific (phosphodiesterase E3 dunce homolog, Drosoph	PDE4D	0.156879	0.156879	0.347777	-2.8754	CHB down vs CTRL	3.02683	1
3108	203574_at	nuclear factor, interleukin 3 regulated	NFIL3	0.157467	0.157467	0.474098	-2.10927	CHB down vs CTRL	3.0157	1
4328	204794_at	dual specificity phosphatase 2	DUSP2	0.158139	0.158139	0.436807	-2.28934	CHB down vs CTRL	3.00306	1
1229	201694_s_at	early growth response 1	EGR1	0.158616	0.158616	0.247656	-4.03787	CHB down vs CTRL	2.99413	1
21509	222142_at	cylindromatosis (turban tumor syndrome)	CYLD	0.159046	0.159046	0.453561	-2.20477	CHB down vs CTRL	2.98613	1
11633	212240_s_at	phosphoinositide-3-kinase, regulatory subunit 1 (alpha)	PIK3R1	0.162893	0.162893	0.487449	-2.0515	CHB down vs CTRL	2.91598	1
3600	204066_s_at	ArfGAP with GTPase domain, ankyrin repeat and PH domain 1	AGAP1	0.166304	0.166304	0.436207	-2.29249	CHB down vs CTRL	2.85591	1
21547	222180_at	---	---	0.178273	0.178273	0.465066	-2.15023	CHB down vs CTRL	2.65941	1
13839	214453_s_at	interferon-induced protein 44	IFI44	0.186552	0.186552	0.381879	-2.61863	CHB down vs CTRL	2.53515	1
19494	220123_at	solute carrier family 35, member F5	SLC35F5	0.186835	0.186835	0.476412	-2.09902	CHB down vs CTRL	2.53105	1
3820	204286_s_at	phorbol-12-myristate-13-acetate-induced protein 1	PMAIP1	0.188397	0.188397	0.462141	-2.16384	CHB down vs CTRL	2.50864	1
21521	222154_s_at	viral DNA polymerase-transactivated protein 6	LOC26010	0.189151	0.189151	0.46277	-2.1609	CHB down vs CTRL	2.49791	1
1776	202241_at	tribbles homolog 1 (Drosophila)	TRIB1	0.192304	0.192304	0.442928	-2.2577	CHB down vs CTRL	2.45379	1
10750	211324_s_at	RANBP2-like and GRIP domain containing 5 /// RANBP2-like and GRIP domain contain	RGPD5 /// RGPD7	0.203332	0.203332	0.494038	-2.02414	CHB down vs CTRL	2.30802	1
21208	221841_s_at	Kruppel-like factor 4 (gut)	KLF4	0.204204	0.204204	0.456109	-2.19246	CHB down vs CTRL	2.29701	1
17683	218311_at	mitogen-activated protein kinase kinase kinase kinase 3	MAP4K3	0.218698	0.218698	0.49512	-2.01971	CHB down vs CTRL	2.1245	1
18599	219228_at	zinc finger protein 331	ZNF331	0.22439	0.22439	0.392445	-2.54813	CHB down vs CTRL	2.06161	1
5896	206363_at	v-maf musculoaponeurotic fibrosarcoma oncogene homolog (avian)	MAF	0.242329	0.242329	0.491198	-2.03584	CHB down vs CTRL	1.87903	1
13445	214059_at	Interferon-induced protein 44	IFI44	0.258235	0.258235	0.477186	-2.09562	CHB down vs CTRL	1.73435	1
2161	202626_s_at	v-yes-1 Yamaguchi sarcoma viral related oncogene homolog	LYN	0.267706	0.267706	0.491861	-2.03309	CHB down vs CTRL	1.65487	1
17931	218559_s_at	v-maf musculoaponeurotic fibrosarcoma oncogene homolog B (avian)	MAFB	0.272106	0.272106	0.370644	-2.69801	CHB down vs CTRL	1.61947	1
4633	205099_s_at	chemokine (C-C motif) receptor 1	CCR1	0.277634	0.277634	0.465102	-2.15006	CHB down vs CTRL	1.5763	1
4281	204747_at	interferon-induced protein with tetratricopeptide repeats 3	IFIT3	0.280777	0.280777	0.491197	-2.03584	CHB down vs CTRL	1.55237	1
3973	204439_at	interferon-induced protein 44-like	IFI44L	0.281498	0.281498	0.31028	-3.22289	CHB down vs CTRL	1.54695	1
3949	204415_at	interferon, alpha-inducible protein 6	IFI6	0.29097	0.29097	0.466929	-2.14165	CHB down vs CTRL	1.47771	1
2688	203153_at	interferon-induced protein with tetratricopeptide repeats 1	IFIT1	0.291653	0.291653	0.390406	-2.56144	CHB down vs CTRL	1.47286	1
3637	204103_at	chemokine (C-C motif) ligand 4	CCL4	0.299005	0.299005	0.418788	-2.38784	CHB down vs CTRL	1.42182	1
5103	205569_at	lysosomal-associated membrane protein 3	LAMP3	0.30826	0.30826	0.42324	-2.36273	CHB down vs CTRL	1.36044	1
4632	205098_at	chemokine (C-C motif) receptor 1	CCR1	0.339111	0.339111	0.485309	-2.06054	CHB down vs CTRL	1.17628	1
1204	201669_s_at	myristoylated alanine-rich protein kinase C substrate	MARCKS	0.34659	0.34659	0.43189	-2.3154	CHB down vs CTRL	1.13583	1
1946	202411_at	interferon, alpha-inducible protein 27	IFI27	0.366815	0.366815	0.425173	-2.35198	CHB down vs CTRL	1.03356	1
10335	210873_x_at	apolipoprotein B mRNA editing enzyme, catalytic polypeptide-like 3A	APOBEC3A	0.369322	0.369322	0.350747	-2.85106	CHB down vs CTRL	1.02156	1
4582	205048_s_at	phosphoserine phosphatase	PSPH	0.382524	0.382524	0.333924	-2.99469	CHB down vs CTRL	0.960623	1
6845	207314_x_at	killer cell immunoglobulin-like receptor, three domains, long cytoplasmic tail,	KIR3DL2 /// LOC727787	0.391065	0.391065	0.480253	-2.08224	CHB down vs CTRL	0.923124	1
14695	215314_at	---	---	0.392864	0.392864	0.490016	-2.04075	CHB down vs CTRL	0.915407	1
5918	206385_s_at	ankyrin 3, node of Ranvier (ankyrin G)	ANK3	0.466079	0.466079	0.487883	-2.04967	CHB down vs CTRL	0.647607	1
12583	213194_at	roundabout, axon guidance receptor, homolog 1 (Drosophila)	ROBO1	0.476105	0.476105	0.495648	-2.01756	CHB down vs CTRL	0.616929	1
20156	220785_at	urotensin 2	UTS2	0.569369	0.569369	0.491273	-2.03553	CHB down vs CTRL	0.383284	1

## Sheet: up2fold
Column #	Probeset ID	Gene Title	Gene Symbol	p-value(Group)	p-value(CHB vs. CTRL)	Ratio(CHB vs. CTRL)	Fold-Change(CHB vs. CTRL)	Fold-Change(CHB vs. CTRL) (Description)	F(Group)	F(Error)
21508	222141_at	kelch-like 22 (Drosophila)	KLHL22	0.00287736	0.00287736	2.3428	2.3428	CHB up vs CTRL	42.3499	1
1755	202220_at	KIAA0907	KIAA0907	0.0042028	0.0042028	2.18179	2.18179	CHB up vs CTRL	34.4735	1
20253	220882_at	---	---	0.00737732	0.00737732	2.32357	2.32357	CHB up vs CTRL	25.2159	1
15123	215743_at	N-myristoyltransferase 2	NMT2	0.0108071	0.0108071	3.17292	3.17292	CHB up vs CTRL	20.2668	1
18378	219007_at	nucleoporin 43kDa	NUP43	0.0114923	0.0114923	3.15261	3.15261	CHB up vs CTRL	19.5548	1
3348	203814_s_at	NAD(P)H dehydrogenase, quinone 2	NQO2	0.0136703	0.0136703	2.08787	2.08787	CHB up vs CTRL	17.6595	1
14450	215069_at	N-myristoyltransferase 2	NMT2	0.0207681	0.0207681	2.13076	2.13076	CHB up vs CTRL	13.7174	1
15364	215985_at	Non-protein coding RNA 171	NCRNA00171	0.0228562	0.0228562	2.33865	2.33865	CHB up vs CTRL	12.9253	1
7570	208054_at	hect domain and RLD 4	HERC4	0.0256433	0.0256433	2.07636	2.07636	CHB up vs CTRL	12.0231	1
14438	215057_at	hypothetical LOC100272228	LOC100272228	0.0312566	0.0312566	2.01365	2.01365	CHB up vs CTRL	10.5887	1
19606	220235_s_at	chromosome 1 open reading frame 103	C1orf103	0.0339796	0.0339796	2.18932	2.18932	CHB up vs CTRL	10.0252	1
16908	217536_x_at	---	---	0.0370489	0.0370489	2.59793	2.59793	CHB up vs CTRL	9.46633	1
16999	217627_at	zinc finger protein 573	ZNF573	0.0388384	0.0388384	2.33066	2.33066	CHB up vs CTRL	9.17169	1
10161	210690_at	killer cell lectin-like receptor subfamily C, member 4	KLRC4	0.0407494	0.0407494	2.01974	2.01974	CHB up vs CTRL	8.87884	1
10165	210694_s_at	midline 1 (Opitz/BBB syndrome)	MID1	0.0582745	0.0582745	2.34722	2.34722	CHB up vs CTRL	6.90929	1
13013	213626_at	carbonyl reductase 4	CBR4	0.0759124	0.0759124	2.12422	2.12422	CHB up vs CTRL	5.66883	1
10180	210711_at	chromosome 1 open reading frame 217	C1orf217	0.117377	0.117377	2.11372	2.11372	CHB up vs CTRL	3.96228	1
5405	205871_at	plasminogen-like B1 /// plasminogen-like B2	PLGLB1 /// PLGLB2	0.118617	0.118617	2.03205	2.03205	CHB up vs CTRL	3.92579	1
21713	222347_at	hypothetical protein LOC644450	LOC644450	0.163228	0.163228	2.64554	2.64554	CHB up vs CTRL	2.90999	1
20271	220900_at	---	---	0.168495	0.168495	2.09965	2.09965	CHB up vs CTRL	2.81831	1
5261	205727_at	telomerase-associated protein 1	TEP1	0.191276	0.191276	2.18723	2.18723	CHB up vs CTRL	2.46805	1
9223	209728_at	major histocompatibility complex, class II, DR beta 4	HLA-DRB4	0.210518	0.210518	4.10731	4.10731	CHB up vs CTRL	2.21955	1
11104	211696_x_at	hemoglobin, beta	HBB	0.290289	0.290289	2.12468	2.12468	CHB up vs CTRL	1.48256	1
13800	214414_x_at	hemoglobin, alpha 1 /// hemoglobin, alpha 2	HBA1 /// HBA2	0.296404	0.296404	2.21663	2.21663	CHB up vs CTRL	1.43963	1
16786	217414_x_at	hemoglobin, alpha 1 /// hemoglobin, alpha 2	HBA1 /// HBA2	0.30414	0.30414	2.22105	2.22105	CHB up vs CTRL	1.38738	1
11152	211745_x_at	hemoglobin, alpha 1 /// hemoglobin, alpha 2	HBA1 /// HBA2	0.32839	0.32839	2.07581	2.07581	CHB up vs CTRL	1.23698	1
8617	209116_x_at	hemoglobin, beta	HBB	0.329049	0.329049	2.09442	2.09442	CHB up vs CTRL	1.23315	1
16606	217232_x_at	hemoglobin, beta	HBB	0.330659	0.330659	2.02054	2.02054	CHB up vs CTRL	1.22385	1
11107	211699_x_at	hemoglobin, alpha 1 /// hemoglobin, alpha 2	HBA1 /// HBA2	0.338578	0.338578	2.07492	2.07492	CHB up vs CTRL	1.17923	1
1805	202270_at	guanylate binding protein 1, interferon-inducible, 67kDa	GBP1	0.349618	0.349618	2.02114	2.02114	CHB up vs CTRL	1.11988	1
8958	209458_x_at	hemoglobin, alpha 1 /// hemoglobin, alpha 2	HBA1 /// HBA2	0.354619	0.354619	2.04023	2.04023	CHB up vs CTRL	1.09404	1

## Sheet: p0.01
Column #	Probeset ID	Gene Title	Gene Symbol	p-value(Group)	p-value(CHB vs. CTRL)	Ratio(CHB vs. CTRL)	Fold-Change(CHB vs. CTRL)
20707	221337_s_at	ADAM metallopeptidase domain 29	ADAM29	3.3463e-06	3.3463e-06	1.25623	1.25623
19668	220297_at	BTB (POZ) domain containing 7	BTBD7	2.32026e-05	2.32026e-05	0.563315	-1.77521
8805	209304_x_at	growth arrest and DNA-damage-inducible, beta	GADD45B	2.98779e-05	2.98779e-05	0.486514	-2.05544
2132	202597_at	interferon regulatory factor 6	IRF6	3.61651e-05	3.61651e-05	1.31049	1.31049
1547	202012_s_at	exostoses (multiple) 2	EXT2	6.43291e-05	6.43291e-05	0.691757	-1.4456
1247	201712_s_at	RAN binding protein 2	RANBP2	6.87142e-05	6.87142e-05	0.520473	-1.92133
1613	202078_at	COP9 constitutive photomorphogenic homolog subunit 3 (Arabidopsis)	COPS3	8.68578e-05	8.68578e-05	0.867248	-1.15307
17346	217974_at	transmembrane 7 superfamily member 3	TM7SF3	9.11412e-05	9.11412e-05	1.80349	1.80349
17182	217810_x_at	leucyl-tRNA synthetase	LARS	0.000103519	0.000103519	1.57411	1.57411
7537	208021_s_at	replication factor C (activator 1) 1, 145kDa	RFC1	0.000125678	0.000125678	0.601692	-1.66198
1858	202323_s_at	acyl-Coenzyme A binding domain containing 3	ACBD3	0.000137655	0.000137655	0.486481	-2.05558
8524	209023_s_at	stromal antigen 2	STAG2	0.000190207	0.000190207	1.20262	1.20262
8806	209305_s_at	growth arrest and DNA-damage-inducible, beta	GADD45B	0.000194417	0.000194417	0.513628	-1.94693
2928	203394_s_at	hairy and enhancer of split 1, (Drosophila)	HES1	0.000212045	0.000212045	0.466111	-2.14541
18725	219354_at	kelch-like 26 (Drosophila)	KLHL26	0.000226414	0.000226414	0.43447	-2.30165
14448	215067_x_at	peroxiredoxin 2	PRDX2	0.000238643	0.000238643	1.46749	1.46749
12149	212757_s_at	calcium/calmodulin-dependent protein kinase II gamma	CAMK2G	0.000240594	0.000240594	1.1953	1.1953
5856	206323_x_at	oligophrenin 1	OPHN1	0.000268201	0.000268201	1.22868	1.22868
20086	220715_at	hypothetical protein LOC100128612	LOC100128612	0.000276153	0.000276153	1.27843	1.27843
3623	204089_x_at	mitogen-activated protein kinase kinase kinase 4	MAP3K4	0.000279741	0.000279741	0.741166	-1.34922
19421	220050_at	chromosome 9 open reading frame 9	C9orf9	0.000284726	0.000284726	1.32746	1.32746
11493	212100_s_at	polymerase (DNA-directed), delta interacting protein 3	POLDIP3	0.000290098	0.000290098	0.894922	-1.11742
15424	216045_at	coiled-coil domain containing 144A	CCDC144A	0.000320232	0.000320232	1.12452	1.12452
5860	206327_s_at	cadherin 15, type 1, M-cadherin (myotubule)	CDH15	0.000346623	0.000346623	1.26469	1.26469
97	200069_at	squamous cell carcinoma antigen recognized by T cells 3	SART3	0.000375935	0.000375935	0.704029	-1.4204
4671	205137_x_at	Usher syndrome 1C (autosomal recessive, severe)	USH1C	0.000386587	0.000386587	1.08762	1.08762
712	201177_s_at	ubiquitin-like modifier activating enzyme 2	UBA2	0.000393549	0.000393549	1.42116	1.42116
491	200956_s_at	structure specific recognition protein 1	SSRP1	0.000404966	0.000404966	1.04183	1.04183
2785	203250_at	RNA binding motif protein 16	RBM16	0.000431289	0.000431289	0.715505	-1.39762
289	200754_x_at	splicing factor, arginine/serine-rich 2	SFRS2	0.000431552	0.000431552	0.769984	-1.29873
20575	221205_at	---	---	0.000433407	0.000433407	1.26874	1.26874
16128	216751_at	---	---	0.000440484	0.000440484	1.58617	1.58617
7102	207574_s_at	growth arrest and DNA-damage-inducible, beta	GADD45B	0.000456204	0.000456204	0.493145	-2.0278
1484	201949_x_at	capping protein (actin filament) muscle Z-line, beta	CAPZB	0.000462787	0.000462787	1.36165	1.36165
11911	212519_at	ubiquitin-conjugating enzyme E2E 1 (UBC4/5 homolog, yeast)	UBE2E1	0.000476897	0.000476897	1.18704	1.18704
11314	211919_s_at	chemokine (C-X-C motif) receptor 4	CXCR4	0.00047814	0.00047814	0.565317	-1.76892
7286	207758_at	---	---	0.000492686	0.000492686	1.16464	1.16464
20879	221509_at	density-regulated protein	DENR	0.000504885	0.000504885	1.36634	1.36634
10725	211295_x_at	cytochrome P450, family 2, subfamily A, polypeptide 6	CYP2A6	0.000526715	0.000526715	1.27112	1.27112
15239	215859_at	nicalin homolog (zebrafish)	NCLN	0.000529681	0.000529681	1.43354	1.43354
18222	218851_s_at	WD repeat domain 33	WDR33	0.000536043	0.000536043	0.474658	-2.10678
16762	217390_x_at	---	---	0.000547567	0.000547567	0.878593	-1.13818
16818	217446_x_at	---	---	0.000548257	0.000548257	1.35869	1.35869
6491	206958_s_at	UPF3 regulator of nonsense transcripts homolog A (yeast)	UPF3A	0.000549488	0.000549488	1.38769	1.38769
5138	205604_at	homeobox D9	HOXD9	0.000557848	0.000557848	1.18875	1.18875
8379	208877_at	p21 protein (Cdc42/Rac)-activated kinase 2	PAK2	0.00056292	0.00056292	1.31351	1.31351
4091	204557_s_at	DAZ interacting protein 1	DZIP1	0.000590937	0.000590937	1.0855	1.0855
12937	213549_at	---	---	0.000593444	0.000593444	0.507705	-1.96965
1066	201531_at	zinc finger protein 36, C3H type, homolog (mouse)	ZFP36	0.000602975	0.000602975	0.308071	-3.24601
5417	205883_at	zinc finger and BTB domain containing 16	ZBTB16	0.000605336	0.000605336	0.291671	-3.42852
5608	206075_s_at	casein kinase 2, alpha 1 polypeptide	CSNK2A1	0.000613726	0.000613726	0.813881	-1.22868
9497	210005_at	phosphoribosylglycinamide formyltransferase, phosphoribosylglycinamide synthetas	GART	0.000625397	0.000625397	1.57791	1.57791
8702	209201_x_at	chemokine (C-X-C motif) receptor 4	CXCR4	0.000647027	0.000647027	0.532247	-1.87883
3064	203530_s_at	syntaxin 4	STX4	0.000695747	0.000695747	1.08956	1.08956
13832	214446_at	elongation factor, RNA polymerase II, 2	ELL2	0.000720068	0.000720068	0.441184	-2.26663
5771	206238_s_at	YY1 associated factor 2	YAF2	0.000823046	0.000823046	0.731454	-1.36714
8454	208952_s_at	La ribonucleoprotein domain family, member 5	LARP5	0.000840606	0.000840606	0.844344	-1.18435
14940	215560_x_at	Mitochondrial translational release factor 1-like	MTRF1L	0.000859275	0.000859275	1.33346	1.33346
16388	217011_at	gastrulation brain homeobox 1	GBX1	0.000861363	0.000861363	1.21955	1.21955
11479	212086_x_at	lamin A/C	LMNA	0.000862623	0.000862623	0.562069	-1.77914
18262	218891_at	chromosome 10 open reading frame 76	C10orf76	0.000891655	0.000891655	0.835337	-1.19712
14632	215251_at	---	---	0.000897772	0.000897772	1.27083	1.27083
21082	221715_at	---	---	0.000898249	0.000898249	1.20028	1.20028
12565	213176_s_at	latent transforming growth factor beta binding protein 4	LTBP4	0.000916917	0.000916917	1.27673	1.27673
14767	215386_at	---	---	0.000924701	0.000924701	0.452322	-2.21081
8824	209324_s_at	regulator of G-protein signaling 16	RGS16	0.000942398	0.000942398	0.558033	-1.79201
2303	202768_at	FBJ murine osteosarcoma viral oncogene homolog B	FOSB	0.000975211	0.000975211	0.101992	-9.80468
18474	219103_at	ArfGAP with SH3 domain, ankyrin repeat and PH domain 3	ASAP3	0.000976393	0.000976393	1.26069	1.26069
10248	210781_x_at	glutamate receptor, ionotropic, N-methyl D-aspartate 1	GRIN1	0.00098457	0.00098457	1.08767	1.08767
4936	205402_x_at	protease, serine, 2 (trypsin 2)	PRSS2	0.000986113	0.000986113	1.15392	1.15392
17954	218582_at	membrane-associated ring finger (C3HC4) 5	2009-03-05	0.000999242	0.000999242	0.749204	-1.33475
9435	209942_x_at	melanoma antigen family A, 3	MAGEA3	0.00100663	0.00100663	0.903225	-1.10714
808	201273_s_at	signal recognition particle 9kDa	SRP9	0.00101728	0.00101728	1.39223	1.39223
15759	216381_x_at	aldo-keto reductase family 7, member A3 (aflatoxin aldehyde reductase)	AKR7A3	0.00104363	0.00104363	1.22248	1.22248
18572	219201_s_at	twisted gastrulation homolog 1 (Drosophila)	TWSG1	0.00108295	0.00108295	0.719851	-1.38918
12268	212876_at	UDP-Gal:betaGlcNAc beta 1,4- galactosyltransferase, polypeptide 4	B4GALT4	0.00108483	0.00108483	0.717906	-1.39294
333	200798_x_at	myeloid cell leukemia sequence 1 (BCL2-related)	MCL1	0.0010871	0.0010871	0.462727	-2.1611
12199	212807_s_at	sortilin 1	SORT1	0.00112104	0.00112104	1.18087	1.18087
16421	217044_s_at	pleckstrin homology domain containing, family G (with RhoGef domain) member 3	PLEKHG3	0.00120128	0.00120128	1.0677	1.0677
16108	216731_s_at	---	---	0.00121337	0.00121337	0.875642	-1.14202
17463	218091_at	ArfGAP with FG repeats 1	AGFG1	0.00121485	0.00121485	0.69671	-1.43532
13708	214322_at	calcium/calmodulin-dependent protein kinase II gamma	CAMK2G	0.00121655	0.00121655	1.49287	1.49287
744	201209_at	histone deacetylase 1	HDAC1	0.00127444	0.00127444	1.2375	1.2375
10859	211442_x_at	cytochrome P450, family 3, subfamily A, polypeptide 43	CYP3A43	0.00130224	0.00130224	1.27421	1.27421
8233	208731_at	RAB2A, member RAS oncogene family	RAB2A	0.00130787	0.00130787	0.631882	-1.58257
1681	202146_at	interferon-related developmental regulator 1	IFRD1	0.00131607	0.00131607	0.543013	-1.84157
11451	212058_at	U2-associated SR140 protein	SR140	0.00132173	0.00132173	0.721596	-1.38582
19145	219774_at	coiled-coil domain containing 93	CCDC93	0.00133605	0.00133605	0.572382	-1.74708
12216	212824_at	far upstream element (FUSE) binding protein 3	FUBP3	0.00134352	0.00134352	1.33405	1.33405
3937	204403_x_at	family with sequence similarity 115, member A	FAM115A	0.00134506	0.00134506	1.4666	1.4666
8534	209033_s_at	dual-specificity tyrosine-(Y)-phosphorylation regulated kinase 1A	DYRK1A	0.0013558	0.0013558	0.879994	-1.13637
22061	49327_at	sirtuin (silent mating type information regulation 2 homolog) 3 (S. cerevisiae)	SIRT3	0.00143464	0.00143464	1.24468	1.24468
13581	214195_at	tripeptidyl peptidase I	TPP1	0.00144955	0.00144955	1.14255	1.14255
21193	221826_at	angel homolog 2 (Drosophila)	ANGEL2	0.00149841	0.00149841	0.62048	-1.61166
10676	211231_x_at	cytochrome P450, family 4, subfamily A, polypeptide 11	CYP4A11	0.00156712	0.00156712	1.23885	1.23885
15689	216310_at	TAO kinase 1	TAOK1	0.00157073	0.00157073	1.51051	1.51051
17075	217703_x_at	---	---	0.00158524	0.00158524	1.41279	1.41279
10015	210540_s_at	UDP-Gal:betaGlcNAc beta 1,4- galactosyltransferase, polypeptide 4	B4GALT4	0.00163531	0.00163531	0.535618	-1.867
1617	202082_s_at	SEC14-like 1 (S. cerevisiae)	SEC14L1	0.00164356	0.00164356	0.573625	-1.7433
10369	210915_x_at	T cell receptor beta constant 1	TRBC1	0.00169492	0.00169492	1.08085	1.08085
12127	212735_at	KIAA0226	KIAA0226	0.00171814	0.00171814	0.875068	-1.14277
4425	204891_s_at	lymphocyte-specific protein tyrosine kinase	LCK	0.00175856	0.00175856	1.3409	1.3409
592	201057_s_at	golgin B1, golgi integral membrane protein	GOLGB1	0.00177603	0.00177603	0.79156	-1.26333
14264	214882_s_at	splicing factor, arginine/serine-rich 2	SFRS2	0.0018138	0.0018138	0.785509	-1.27306
17353	217981_s_at	fracture callus 1 homolog (rat)	FXC1	0.00185524	0.00185524	0.609126	-1.6417
14178	214795_at	zinc finger, MYND-type containing 8	ZMYND8	0.00190678	0.00190678	1.47776	1.47776
14650	215269_at	trafficking protein particle complex 10	TRAPPC10	0.00193189	0.00193189	0.651765	-1.5343
15578	216199_s_at	mitogen-activated protein kinase kinase kinase 4	MAP3K4	0.00195099	0.00195099	0.681108	-1.46819
4186	204652_s_at	nuclear respiratory factor 1	NRF1	0.00196479	0.00196479	0.773827	-1.29228
325	200790_at	ornithine decarboxylase 1	ODC1	0.0019788	0.0019788	0.599224	-1.66883
17327	217955_at	BCL2-like 13 (apoptosis facilitator)	BCL2L13	0.00198844	0.00198844	1.3058	1.3058
1929	202394_s_at	ATP-binding cassette, sub-family F (GCN20), member 3	ABCF3	0.00200629	0.00200629	0.859302	-1.16374
16714	217342_x_at	hypothetical protein FLJ11292	FLJ11292	0.00202072	0.00202072	1.41751	1.41751
21796	33646_g_at	GM2 ganglioside activator	GM2A	0.00203554	0.00203554	1.14339	1.14339
10481	211028_s_at	ketohexokinase (fructokinase)	KHK	0.00204146	0.00204146	1.22394	1.22394
10394	210940_s_at	glutamate receptor, metabotropic 1	GRM1	0.00205396	0.00205396	0.866507	-1.15406
19102	219731_at	---	---	0.00206551	0.00206551	0.856622	-1.16738
8473	208971_at	uroporphyrinogen decarboxylase	UROD	0.00208229	0.00208229	1.15284	1.15284
16235	216858_x_at	---	---	0.00211251	0.00211251	1.34843	1.34843
10880	211464_x_at	caspase 6, apoptosis-related cysteine peptidase	CASP6	0.00211355	0.00211355	1.51911	1.51911
18583	219212_at	heat shock 70kDa protein 14	HSPA14	0.00212799	0.00212799	0.704786	-1.41887
504	200969_at	stress-associated endoplasmic reticulum protein 1	SERP1	0.00213607	0.00213607	0.753464	-1.3272
19757	220386_s_at	echinoderm microtubule associated protein like 4	EML4	0.00213809	0.00213809	0.68891	-1.45157
8336	208834_x_at	ribosomal protein L23a	RPL23A	0.00215284	0.00215284	0.980507	-1.01988
13442	214056_at	Myeloid cell leukemia sequence 1 (BCL2-related)	MCL1	0.00215361	0.00215361	0.446001	-2.24215
17452	218080_x_at	Fas (TNFRSF6) associated factor 1	FAF1	0.00215473	0.00215473	0.797977	-1.25317
8265	208763_s_at	TSC22 domain family, member 3	TSC22D3	0.00215596	0.00215596	0.69639	-1.43598
21822	34846_at	calcium/calmodulin-dependent protein kinase II beta	CAMK2B	0.00216207	0.00216207	1.20869	1.20869
9305	209812_x_at	caspase 2, apoptosis-related cysteine peptidase	CASP2	0.00216373	0.00216373	1.23544	1.23544
10027	210552_s_at	Ral GEF with PH domain and SH3 binding motif 1	RALGPS1	0.00216605	0.00216605	1.20163	1.20163
9139	209643_s_at	phospholipase D2	PLD2	0.0021679	0.0021679	1.19695	1.19695
13611	214225_at	protein (peptidylprolyl cis/trans isomerase) NIMA-interacting, 4 (parvulin)	PIN4	0.00217185	0.00217185	1.61591	1.61591
2126	202591_s_at	single-stranded DNA binding protein 1	SSBP1	0.00218304	0.00218304	1.25984	1.25984
3216	203682_s_at	isovaleryl Coenzyme A dehydrogenase	IVD	0.0022603	0.0022603	1.31508	1.31508
8483	208982_at	platelet/endothelial cell adhesion molecule	PECAM1	0.00226049	0.00226049	1.86307	1.86307
13597	214211_at	ferritin, heavy polypeptide 1	FTH1	0.00227709	0.00227709	0.446394	-2.24017
3818	204284_at	protein phosphatase 1, regulatory (inhibitor) subunit 3C	PPP1R3C	0.00228103	0.00228103	1.24309	1.24309
1819	202284_s_at	cyclin-dependent kinase inhibitor 1A (p21, Cip1)	CDKN1A	0.00229786	0.00229786	0.494134	-2.02374
2462	202926_at	neuroblastoma amplified sequence	NBAS	0.00230746	0.00230746	0.800082	-1.24987
21536	222169_x_at	SH2 domain containing 3A	SH2D3A	0.00232218	0.00232218	1.33738	1.33738
3628	204094_s_at	TSC22 domain family, member 2	TSC22D2	0.00233205	0.00233205	0.752919	-1.32816
626	201091_s_at	chromobox homolog 3 (HP1 gamma homolog, Drosophila)	CBX3	0.00233351	0.00233351	1.40837	1.40837
4863	205329_s_at	sorting nexin 4	SNX4	0.00234049	0.00234049	0.759327	-1.31696
14429	215048_at	zinc finger protein 280B	ZNF280B	0.00234677	0.00234677	1.31664	1.31664
17587	218215_s_at	nuclear receptor subfamily 1, group H, member 2	NR1H2	0.00236537	0.00236537	0.694425	-1.44004
6326	206793_at	phenylethanolamine N-methyltransferase	PNMT	0.00236902	0.00236902	1.11755	1.11755
1741	202206_at	ADP-ribosylation factor-like 4C	ARL4C	0.00238286	0.00238286	0.552635	-1.80951
1166	201631_s_at	immediate early response 3	IER3	0.00238523	0.00238523	0.475254	-2.10414
6965	207436_x_at	KIAA0894 protein	KIAA0894	0.00239106	0.00239106	1.43043	1.43043
17732	218360_at	RAB22A, member RAS oncogene family	RAB22A	0.00242445	0.00242445	0.683596	-1.46285
449	200914_x_at	kinectin 1 (kinesin receptor)	KTN1	0.0024421	0.0024421	1.32858	1.32858
1859	202324_s_at	acyl-Coenzyme A binding domain containing 3	ACBD3	0.00247288	0.00247288	0.666725	-1.49987
3559	204025_s_at	programmed cell death 2	PDCD2	0.00252459	0.00252459	1.30332	1.30332
18829	219458_s_at	NOL1/NOP2/Sun domain family, member 3	NSUN3	0.00253672	0.00253672	0.811862	-1.23174
4400	204866_at	PHD finger protein 16	PHF16	0.00255501	0.00255501	0.604356	-1.65465
8023	208518_s_at	period homolog 2 (Drosophila)	PER2	0.00256523	0.00256523	0.900695	-1.11025
10866	211450_s_at	mutS homolog 6 (E. coli)	MSH6	0.00260292	0.00260292	0.607024	-1.64738
20490	221120_at	---	---	0.00262249	0.00262249	1.26559	1.26559
10841	211424_x_at	methyltransferase like 7A	METTL7A	0.0026416	0.0026416	1.33701	1.33701
21321	221954_at	Chromosome 20 open reading frame 111	C20orf111	0.00264273	0.00264273	0.669999	-1.49254
18982	219611_s_at	coiled-coil domain containing 21	CCDC21	0.00265711	0.00265711	1.26	1.26
3841	204307_at	tectonin beta-propeller repeat containing 2	TECPR2	0.00269989	0.00269989	1.34438	1.34438
16958	217586_x_at	---	---	0.00270975	0.00270975	1.71298	1.71298
7048	207520_at	TROVE domain family, member 2	TROVE2	0.00272523	0.00272523	0.732586	-1.36503
17005	217633_at	URB1 ribosome biogenesis 1 homolog (S. cerevisiae)	URB1	0.0027324	0.0027324	0.475107	-2.10479
3776	204242_s_at	acyl-Coenzyme A oxidase 3, pristanoyl	ACOX3	0.00273725	0.00273725	1.06615	1.06615
21833	35265_at	fragile X mental retardation, autosomal homolog 2	FXR2	0.00274008	0.00274008	1.25289	1.25289
7141	207613_s_at	calcium/calmodulin-dependent protein kinase II alpha	CAMK2A	0.00274286	0.00274286	1.16814	1.16814
22211	89977_at	acyl-CoA synthetase medium-chain family member 5	ACSM5	0.00274403	0.00274403	1.12471	1.12471
2547	203011_at	inositol(myo)-1(or 4)-monophosphatase 1	IMPA1	0.00276259	0.00276259	0.727122	-1.37528
16147	216770_at	---	---	0.00276907	0.00276907	1.31575	1.31575
20874	221504_s_at	ATPase, H+ transporting, lysosomal 50/57kDa, V1 subunit H	ATP6V1H	0.00278717	0.00278717	0.739543	-1.35219
16165	216788_at	---	---	0.00279337	0.00279337	1.20302	1.20302
616	201081_s_at	phosphatidylinositol-5-phosphate 4-kinase, type II, beta	PIP4K2B	0.00282314	0.00282314	0.851902	-1.17384
10020	210545_at	intersectin 2	ITSN2	0.00284097	0.00284097	1.29025	1.29025
22112	55662_at	chromosome 10 open reading frame 76	C10orf76	0.0028612	0.0028612	0.877856	-1.13914
21508	222141_at	kelch-like 22 (Drosophila)	KLHL22	0.00287736	0.00287736	2.3428	2.3428
12623	213234_at	KIAA1467	KIAA1467	0.00287862	0.00287862	0.805703	-1.24115
21923	38447_at	adrenergic, beta, receptor kinase 1	ADRBK1	0.00291944	0.00291944	1.25947	1.25947
5076	205542_at	six transmembrane epithelial antigen of the prostate 1	STEAP1	0.00292105	0.00292105	0.745286	-1.34177
5569	206035_at	v-rel reticuloendotheliosis viral oncogene homolog (avian)	REL	0.00292722	0.00292722	0.728515	-1.37266
8313	208811_s_at	DnaJ (Hsp40) homolog, subfamily B, member 6 /// transmembrane protein 135	DNAJB6 /// TMEM135	0.00297036	0.00297036	0.650279	-1.5378
22015	44702_at	synapse defective 1, Rho GTPase, homolog 1 (C. elegans)	SYDE1	0.00300014	0.00300014	1.06971	1.06971
20149	220778_x_at	sema domain, transmembrane domain (TM), and cytoplasmic domain, (semaphorin) 6B	SEMA6B	0.00302318	0.00302318	1.07985	1.07985
16405	217028_at	chemokine (C-X-C motif) receptor 4	CXCR4	0.00302579	0.00302579	0.731688	-1.3667
10984	211572_s_at	solute carrier family 23 (nucleobase transporters), member 2	SLC23A2	0.00302716	0.00302716	0.64623	-1.54744
6780	207248_at	potassium voltage-gated channel, shaker-related subfamily, member 4	KCNA4	0.0030354	0.0030354	1.1892	1.1892
19424	220053_at	growth differentiation factor 3	GDF3	0.00306457	0.00306457	1.30597	1.30597
20539	221169_s_at	histamine receptor H4	HRH4	0.00307247	0.00307247	1.38116	1.38116
16676	217304_at	serine hydroxymethyltransferase 1 (soluble)	SHMT1	0.0030757	0.0030757	1.34321	1.34321
9021	209521_s_at	angiomotin	AMOT	0.00309149	0.00309149	1.14021	1.14021
9739	210252_s_at	MAP-kinase activating death domain	MADD	0.00316147	0.00316147	0.831263	-1.20299
20449	221079_s_at	methyltransferase like 2A /// methyltransferase like 2B	METTL2A /// METTL2B	0.0031657	0.0031657	1.6077	1.6077
13624	214238_at	---	---	0.00317122	0.00317122	1.26141	1.26141
16898	217526_at	nuclear factor of activated T-cells, cytoplasmic, calcineurin-dependent 2 intera	NFATC2IP	0.00319424	0.00319424	1.31601	1.31601
14967	215587_x_at	---	---	0.00320828	0.00320828	1.54434	1.54434
13571	214185_at	KH domain containing, RNA binding, signal transduction associated 1	KHDRBS1	0.00322712	0.00322712	0.75722	-1.32062
8820	209320_at	adenylate cyclase 3	ADCY3	0.00324357	0.00324357	0.95686	-1.04508
16004	216627_s_at	UDP-Gal:betaGlcNAc beta 1,4- galactosyltransferase, polypeptide 1	B4GALT1	0.00325961	0.00325961	0.632037	-1.58219
9762	210275_s_at	zinc finger, AN1-type domain 5	ZFAND5	0.00326051	0.00326051	0.658764	-1.51799
9958	210474_s_at	cell division cycle 2-like 1 (PITSLRE proteins) /// cell division cycle 2-like 2	CDC2L1 /// CDC2L2	0.00332584	0.00332584	0.801929	-1.24699
15189	215809_at	cytochrome P450, family 2, subfamily D, polypeptide 6	CYP2D6	0.00336478	0.00336478	1.23973	1.23973
13866	214480_at	ets variant 3	ETV3	0.00336562	0.00336562	0.776286	-1.28819
331	200796_s_at	myeloid cell leukemia sequence 1 (BCL2-related)	MCL1	0.00339448	0.00339448	0.559689	-1.78671
2238	202703_at	dual specificity phosphatase 11 (RNA/RNP complex 1-interacting)	DUSP11	0.00341696	0.00341696	0.567911	-1.76084
2683	203148_s_at	tripartite motif-containing 14	TRIM14	0.00342067	0.00342067	1.59634	1.59634
11388	211994_at	WNK lysine deficient protein kinase 1	WNK1	0.00344187	0.00344187	1.3216	1.3216
5706	206173_x_at	GA binding protein transcription factor, beta subunit 1	GABPB1	0.00344665	0.00344665	0.424625	-2.35502
21955	40093_at	basal cell adhesion molecule (Lutheran blood group)	BCAM	0.003453	0.003453	1.12205	1.12205
428	200893_at	transformer 2 beta homolog (Drosophila)	TRA2B	0.00345364	0.00345364	0.693467	-1.44203
15276	215896_at	---	---	0.00347332	0.00347332	1.12142	1.12142
7690	208177_at	solute carrier family 34 (sodium phosphate), member 1	SLC34A1	0.00347959	0.00347959	1.21006	1.21006
7749	208238_x_at	---	---	0.00349997	0.00349997	1.48443	1.48443
13527	214141_x_at	splicing factor, arginine/serine-rich 7, 35kDa	SFRS7	0.00350254	0.00350254	0.628245	-1.59174
20933	221563_at	dual specificity phosphatase 10	DUSP10	0.00350942	0.00350942	0.304553	-3.2835
17173	217801_at	ATP synthase, H+ transporting, mitochondrial F1 complex, epsilon subunit	ATP5E	0.00352011	0.00352011	1.20692	1.20692
8282	208780_x_at	VAMP (vesicle-associated membrane protein)-associated protein A, 33kDa	VAPA	0.00352841	0.00352841	0.720914	-1.38713
1063	201528_at	replication protein A1, 70kDa	RPA1	0.0035619	0.0035619	1.35809	1.35809
19442	220071_x_at	HAUS augmin-like complex, subunit 2	HAUS2	0.00358298	0.00358298	1.45821	1.45821
15268	215888_at	PDS5, regulator of cohesion maintenance, homolog B (S. cerevisiae)	PDS5B	0.00367295	0.00367295	1.23356	1.23356
8672	209171_at	inosine triphosphatase (nucleoside triphosphate pyrophosphatase)	ITPA	0.00367824	0.00367824	1.19353	1.19353
9512	210020_x_at	calmodulin-like 3	CALML3	0.00370026	0.00370026	1.21879	1.21879
19252	219881_s_at	---	---	0.00371951	0.00371951	1.46779	1.46779
21471	222104_x_at	general transcription factor IIH, polypeptide 3, 34kDa	GTF2H3	0.00374127	0.00374127	1.61997	1.61997
4762	205228_at	RNA binding motif, single stranded interacting protein 2	RBMS2	0.00375755	0.00375755	0.755365	-1.32386
6476	206943_at	transforming growth factor, beta receptor 1	TGFBR1	0.00375856	0.00375856	1.32926	1.32926
14872	215492_x_at	pre T-cell antigen receptor alpha	PTCRA	0.00379669	0.00379669	1.09434	1.09434
17317	217945_at	BTB (POZ) domain containing 1	BTBD1	0.00381434	0.00381434	0.897744	-1.1139
21310	221943_x_at	Ribosomal protein L38	RPL38	0.00383116	0.00383116	1.32384	1.32384
5907	206374_at	dual specificity phosphatase 8	DUSP8	0.00383661	0.00383661	0.530513	-1.88497
13549	214163_at	heat shock protein family B (small), member 11	HSPB11	0.00383993	0.00383993	1.47072	1.47072
10459	211005_at	linker for activation of T cells /// spinster homolog 1 (Drosophila)	LAT /// SPNS1	0.00387729	0.00387729	1.31403	1.31403
5126	205592_at	solute carrier family 4, anion exchanger, member 1 (erythrocyte membrane protein	SLC4A1	0.00389501	0.00389501	1.17739	1.17739
4981	205447_s_at	mitogen-activated protein kinase kinase kinase 12	MAP3K12	0.00390396	0.00390396	1.08102	1.08102
9876	210391_at	nuclear receptor subfamily 6, group A, member 1	NR6A1	0.00391343	0.00391343	1.26509	1.26509
13709	214323_s_at	UPF3 regulator of nonsense transcripts homolog A (yeast)	UPF3A	0.00391577	0.00391577	1.33922	1.33922
343	200808_s_at	zyxin	ZYX	0.00392627	0.00392627	1.27055	1.27055
20016	220645_at	family with sequence similarity 55, member D	FAM55D	0.0039283	0.0039283	1.19148	1.19148
10374	210920_x_at	---	---	0.00393152	0.00393152	1.48027	1.48027
6694	207161_at	KIAA0087	KIAA0087	0.00393953	0.00393953	1.17084	1.17084
730	201195_s_at	solute carrier family 7 (cationic amino acid transporter, y+ system), member 5	SLC7A5	0.0039589	0.0039589	0.173961	-5.74841
3185	203651_at	zinc finger, FYVE domain containing 16	ZFYVE16	0.00398099	0.00398099	1.20527	1.20527
14449	215068_s_at	F-box and leucine-rich repeat protein 18	FBXL18	0.00398451	0.00398451	1.50865	1.50865
10571	211120_x_at	estrogen receptor 2 (ER beta)	ESR2	0.00398645	0.00398645	1.1756	1.1756
20534	221164_x_at	carbohydrate (N-acetylglucosamine 6-O) sulfotransferase 5	CHST5	0.00405316	0.00405316	1.41565	1.41565
19093	219722_s_at	glycerophosphodiester phosphodiesterase domain containing 3	GDPD3	0.00406417	0.00406417	1.49301	1.49301
3123	203589_s_at	transcription factor Dp-2 (E2F dimerization partner 2)	TFDP2	0.00407684	0.00407684	0.779273	-1.28325
17983	218611_at	immediate early response 5	IER5	0.00409121	0.00409121	0.241815	-4.1354
21864	36907_at	mevalonate kinase	MVK	0.00412945	0.00412945	1.19362	1.19362
21685	222319_at	---	---	0.00417002	0.00417002	1.70371	1.70371
18408	219037_at	ribosomal RNA processing 15 homolog (S. cerevisiae)	RRP15	0.00417307	0.00417307	0.609277	-1.64129
1755	202220_at	KIAA0907	KIAA0907	0.0042028	0.0042028	2.18179	2.18179
8522	209021_x_at	KIAA0652	KIAA0652	0.00421283	0.00421283	0.78277	-1.27751
21210	221843_s_at	KIAA1609	KIAA1609	0.00422437	0.00422437	1.68791	1.68791
2549	203013_at	ecdysoneless homolog (Drosophila)	ECD	0.00422944	0.00422944	0.579283	-1.72627
15974	216597_at	---	---	0.0042327	0.0042327	1.1145	1.1145
9283	209788_s_at	endoplasmic reticulum aminopeptidase 1	ERAP1	0.00426301	0.00426301	1.56842	1.56842
22158	61874_at	chromosome 9 open reading frame 7	C9orf7	0.00429607	0.00429607	1.20517	1.20517
7757	208246_x_at	---	---	0.00430329	0.00430329	1.51372	1.51372
4554	205020_s_at	ADP-ribosylation factor-like 4A	ARL4A	0.0043062	0.0043062	0.279553	-3.57714
14984	215604_x_at	---	---	0.00432044	0.00432044	1.49999	1.49999
21419	222052_at	chromosome 19 open reading frame 54	C19orf54	0.004334	0.004334	1.33303	1.33303
13811	214425_at	Alpha-1-microglobulin/bikunin precursor	AMBP	0.00433602	0.00433602	1.14497	1.14497
1545	202010_s_at	zinc finger protein 410	ZNF410	0.00435426	0.00435426	0.689508	-1.45031
15175	215795_at	myosin, heavy chain 7B, cardiac muscle, beta	MYH7B	0.00435445	0.00435445	1.26017	1.26017
14122	214739_at	leucine-rich repeats and calponin homology (CH) domain containing 3	LRCH3	0.0043854	0.0043854	1.3264	1.3264
1401	201866_s_at	nuclear receptor subfamily 3, group C, member 1 (glucocorticoid receptor)	NR3C1	0.00439053	0.00439053	0.753777	-1.32665
4324	204790_at	SMAD family member 7	SMAD7	0.0043945	0.0043945	0.152808	-6.54417
2327	202792_s_at	SAPS domain family, member 2	SAPS2	0.0044229	0.0044229	1.44067	1.44067
6468	206935_at	protocadherin 8	PCDH8	0.0044299	0.0044299	0.856141	-1.16803
15651	216272_x_at	synapse defective 1, Rho GTPase, homolog 1 (C. elegans)	SYDE1	0.00443984	0.00443984	1.0866	1.0866
6478	206945_at	lactase	LCT	0.0044486	0.0044486	1.23396	1.23396
2461	202925_s_at	pleiomorphic adenoma gene-like 2	PLAGL2	0.00447815	0.00447815	0.668184	-1.49659
10187	210718_s_at	ADP-ribosylation factor-like 17 pseudogene 1	ARL17P1	0.00452439	0.00452439	1.45798	1.45798
3045	203511_s_at	trafficking protein particle complex 3	TRAPPC3	0.00453608	0.00453608	1.22798	1.22798
18918	219547_at	COX15 homolog, cytochrome c oxidase assembly protein (yeast)	COX15	0.00455465	0.00455465	1.44901	1.44901
9109	209612_s_at	alcohol dehydrogenase 1B (class I), beta polypeptide	ADH1B	0.00456403	0.00456403	1.29568	1.29568
8080	208575_at	histone cluster 1, H3a	HIST1H3A	0.00456557	0.00456557	0.548856	-1.82197
14215	214833_at	transmembrane protein 63A	TMEM63A	0.00458231	0.00458231	1.78331	1.78331
2434	202899_s_at	splicing factor, arginine/serine-rich 3	SFRS3	0.00458584	0.00458584	0.725828	-1.37774
9304	209811_at	caspase 2, apoptosis-related cysteine peptidase	CASP2	0.00460845	0.00460845	1.47925	1.47925
1162	201627_s_at	insulin induced gene 1	INSIG1	0.00463171	0.00463171	0.63262	-1.58073
4460	204926_at	inhibin, beta A	INHBA	0.00465431	0.00465431	1.1718	1.1718
2873	203339_at	solute carrier family 25 (mitochondrial carrier, Aralar), member 12	SLC25A12	0.00465899	0.00465899	0.713549	-1.40145
14010	214625_s_at	misshapen-like kinase 1 (zebrafish)	MINK1	0.00468901	0.00468901	1.29528	1.29528
20944	221575_at	selenocysteine lyase	SCLY	0.00469402	0.00469402	1.39252	1.39252
19484	220113_x_at	polymerase (RNA) I polypeptide B, 128kDa	POLR1B	0.00469703	0.00469703	1.49904	1.49904
21078	221711_s_at	chromosome 19 open reading frame 62	C19orf62	0.00478622	0.00478622	1.17456	1.17456
19040	219669_at	CD177 molecule	CD177	0.00479939	0.00479939	1.28521	1.28521
21973	40612_at	dopey family member 1	DOPEY1	0.00481843	0.00481843	0.826204	-1.21035
5728	206195_x_at	growth hormone 2	GH2	0.00486939	0.00486939	1.1315	1.1315
8742	209241_x_at	misshapen-like kinase 1 (zebrafish)	MINK1	0.00487297	0.00487297	1.19428	1.19428
10896	211481_at	solute carrier organic anion transporter family, member 1A2	SLCO1A2	0.00488456	0.00488456	1.33248	1.33248
3213	203679_at	transmembrane emp24 protein transport domain containing 1	TMED1	0.00490656	0.00490656	0.821783	-1.21687
12948	213560_at	Growth arrest and DNA-damage-inducible, beta	GADD45B	0.00490683	0.00490683	0.73947	-1.35232
15225	215845_x_at	---	---	0.00492506	0.00492506	1.23475	1.23475
15401	216022_at	---	---	0.00493593	0.00493593	1.6714	1.6714
14589	215208_x_at	Ribosomal protein L35a	RPL35A	0.00498704	0.00498704	1.53105	1.53105
15174	215794_x_at	glutamate dehydrogenase 2	GLUD2	0.00499582	0.00499582	0.83797	-1.19336
1102	201567_s_at	golgi autoantigen, golgin subfamily a, 4	GOLGA4	0.0050038	0.0050038	0.807067	-1.23906
1955	202420_s_at	DEAH (Asp-Glu-Ala-His) box polypeptide 9	DHX9	0.00500481	0.00500481	0.816858	-1.2242
21960	40255_at	DEAD (Asp-Glu-Ala-Asp) box polypeptide 28	DDX28	0.00509134	0.00509134	1.25087	1.25087
16315	216938_x_at	dopamine receptor D2	DRD2	0.00510431	0.00510431	1.21808	1.21808
11001	211589_at	promyelocytic leukemia	PML	0.00514914	0.00514914	0.862947	-1.15882
4634	205100_at	glutamine-fructose-6-phosphate transaminase 2	GFPT2	0.00515952	0.00515952	0.563212	-1.77553
20339	220968_s_at	tetraspanin 9	TSPAN9	0.00519491	0.00519491	1.22494	1.22494
15290	215910_s_at	fibronectin type III domain containing 3A	FNDC3A	0.00519614	0.00519614	0.579741	-1.72491
5369	205835_s_at	YTH domain containing 2	YTHDC2	0.00521759	0.00521759	0.632162	-1.58187
18133	218762_at	zinc finger protein 574	ZNF574	0.0052241	0.0052241	0.729611	-1.37059
17491	218119_at	translocase of inner mitochondrial membrane 23 homolog (yeast) /// translocase o	TIMM23 /// TIMM23B	0.00531806	0.00531806	0.572979	-1.74527
4935	205401_at	alkylglycerone phosphate synthase	AGPS	0.00532129	0.00532129	0.718975	-1.39087
11078	211668_s_at	plasminogen activator, urokinase	PLAU	0.00538002	0.00538002	1.16284	1.16284
12752	213364_s_at	sorting nexin 1	SNX1	0.005389	0.005389	1.79968	1.79968
2262	202727_s_at	interferon gamma receptor 1	IFNGR1	0.00539801	0.00539801	0.399315	-2.50429
5052	205518_s_at	cytidine monophosphate-N-acetylneuraminic acid hydroxylase (CMP-N-acetylneuramin	CMAH	0.00541942	0.00541942	1.36195	1.36195
21277	221910_at	ets variant 1	ETV1	0.0054519	0.0054519	1.19212	1.19212
7019	207490_at	tubulin, alpha 4b (pseudogene)	TUBA4B	0.00546561	0.00546561	0.802602	-1.24595
12930	213542_at	zinc finger protein 710	ZNF710	0.00550258	0.00550258	1.17493	1.17493
19726	220355_s_at	polybromo 1	PBRM1	0.00556067	0.00556067	1.17432	1.17432
1828	202293_at	stromal antigen 1	STAG1	0.00557703	0.00557703	0.678294	-1.47429
15776	216398_at	glycophorin B (MNS blood group)	GYPB	0.00558371	0.00558371	1.10433	1.10433
16763	217391_x_at	---	---	0.0056128	0.0056128	1.15265	1.15265
2502	202966_at	calpain 6	CAPN6	0.0056591	0.0056591	1.06027	1.06027
18704	219333_s_at	calpain 10	CAPN10	0.00565956	0.00565956	1.21073	1.21073
22106	54970_at	zinc finger, MIZ-type containing 2	ZMIZ2	0.00568405	0.00568405	1.12498	1.12498
10492	211040_x_at	G-2 and S-phase expressed 1	GTSE1	0.00571093	0.00571093	1.34802	1.34802
2207	202672_s_at	activating transcription factor 3	ATF3	0.00571698	0.00571698	0.255443	-3.91477
1821	202286_s_at	tumor-associated calcium signal transducer 2	TACSTD2	0.00572342	0.00572342	1.25117	1.25117
22221	91920_at	brevican	BCAN	0.00572766	0.00572766	1.11798	1.11798
2880	203346_s_at	metal response element binding transcription factor 2	MTF2	0.00572961	0.00572961	0.788355	-1.26846
4904	205370_x_at	dihydrolipoamide branched chain transacylase E2	DBT	0.00574024	0.00574024	1.38973	1.38973
7275	207747_s_at	docking protein 4	DOK4	0.00577326	0.00577326	1.21597	1.21597
20618	221248_s_at	Wolf-Hirschhorn syndrome candidate 1-like 1	WHSC1L1	0.00579781	0.00579781	1.10802	1.10802
15254	215874_at	---	---	0.00581193	0.00581193	1.49939	1.49939
10260	210793_s_at	nucleoporin 98kDa	NUP98	0.00581694	0.00581694	0.474225	-2.1087
2143	202608_s_at	N-deacetylase/N-sulfotransferase (heparan glucosaminyl) 1	NDST1	0.00582783	0.00582783	1.24702	1.24702
17658	218286_s_at	ring finger protein 7	RNF7	0.00585043	0.00585043	0.744075	-1.34395
6934	207404_s_at	5-hydroxytryptamine (serotonin) receptor 1E	HTR1E	0.00586962	0.00586962	1.23	1.23
17907	218535_s_at	RIO kinase 2 (yeast)	RIOK2	0.00588124	0.00588124	0.658151	-1.51941
7663	208148_at	myosin, heavy chain 4, skeletal muscle	MYH4	0.00589694	0.00589694	0.820996	-1.21803
771	201236_s_at	BTG family, member 2	BTG2	0.00590082	0.00590082	0.482868	-2.07096
17695	218323_at	ras homolog gene family, member T1	RHOT1	0.00591819	0.00591819	1.25425	1.25425
22032	46270_at	ubiquitin associated protein 1	UBAP1	0.00592713	0.00592713	0.701309	-1.4259
12148	212756_s_at	ubiquitin protein ligase E3 component n-recognin 2	UBR2	0.00599384	0.00599384	0.686834	-1.45596
16039	216662_at	myosin VIIB	MYO7B	0.00600515	0.00600515	1.21244	1.21244
5939	206406_at	sperm mitochondria-associated cysteine-rich protein	SMCP	0.00601475	0.00601475	1.15186	1.15186
9992	210515_at	HNF1 homeobox A	HNF1A	0.00604076	0.00604076	1.12663	1.12663
6325	206792_x_at	phosphodiesterase 4C, cAMP-specific (phosphodiesterase E1 dunce homolog, Drosoph	PDE4C	0.00605359	0.00605359	1.46649	1.46649
12923	213535_s_at	ubiquitin-conjugating enzyme E2I (UBC9 homolog, yeast)	UBE2I	0.00610191	0.00610191	0.786199	-1.27194
12959	213571_s_at	eukaryotic translation initiation factor 4E family member 2	EIF4E2	0.00610428	0.00610428	0.846577	-1.18123
14884	215504_x_at	---	---	0.00613732	0.00613732	1.25883	1.25883
3454	203920_at	nuclear receptor subfamily 1, group H, member 3	NR1H3	0.00615187	0.00615187	1.33585	1.33585
8557	209056_s_at	CDC5 cell division cycle 5-like (S. pombe)	CDC5L	0.00615838	0.00615838	0.660726	-1.51349
20194	220823_at	HCG1732469	hCG_1732469	0.00616743	0.00616743	1.24946	1.24946
9915	210430_x_at	Rh blood group, D antigen	RHD	0.00617909	0.00617909	1.39886	1.39886
17768	218396_at	vacuolar protein sorting 13 homolog C (S. cerevisiae)	VPS13C	0.0061828	0.0061828	1.24516	1.24516
15566	216187_x_at	---	---	0.00624	0.00624	1.67667	1.67667
3882	204348_s_at	adenylate kinase 3-like 1	AK3L1	0.00624557	0.00624557	1.26954	1.26954
4100	204566_at	protein phosphatase 1D magnesium-dependent, delta isoform	PPM1D	0.00628274	0.00628274	0.570924	-1.75155
18069	218698_at	APAF1 interacting protein	APIP	0.0063377	0.0063377	1.25649	1.25649
14816	215435_at	---	---	0.00636156	0.00636156	1.55461	1.55461
3242	203708_at	phosphodiesterase 4B, cAMP-specific (phosphodiesterase E4 dunce homolog, Drosoph	PDE4B	0.00639892	0.00639892	0.406666	-2.45902
21735	222369_at	N-acetyltransferase 11 (GCN5-related, putative)	NAT11	0.00641246	0.00641246	1.57051	1.57051
12659	213271_s_at	dopey family member 1	DOPEY1	0.00641355	0.00641355	0.634307	-1.57652
17009	217637_at	---	---	0.00644736	0.00644736	1.11546	1.11546
6983	207454_at	glutamate receptor, ionotropic, kainate 3	GRIK3	0.00651946	0.00651946	0.892019	-1.12105
14563	215182_x_at	---	---	0.00654981	0.00654981	1.18869	1.18869
11023	211611_s_at	activating transcription factor 6 beta /// tenascin XB	ATF6B /// TNXB	0.00655413	0.00655413	1.1674	1.1674
5452	205918_at	solute carrier family 4, anion exchanger, member 3	SLC4A3	0.00664998	0.00664998	1.06941	1.06941
14092	214709_s_at	kinectin 1 (kinesin receptor)	KTN1	0.00666288	0.00666288	1.16097	1.16097
8825	209325_s_at	regulator of G-protein signaling 16	RGS16	0.00666491	0.00666491	0.766066	-1.30537
8723	209222_s_at	oxysterol binding protein-like 2	OSBPL2	0.00669821	0.00669821	0.816422	-1.22486
14357	214975_s_at	myotubularin related protein 1	MTMR1	0.00679852	0.00679852	0.72819	-1.37327
19945	220574_at	sema domain, transmembrane domain (TM), and cytoplasmic domain, (semaphorin) 6D	SEMA6D	0.00680076	0.00680076	1.3862	1.3862
12318	212927_at	structural maintenance of chromosomes 5	SMC5	0.00683521	0.00683521	1.47851	1.47851
1288	201753_s_at	adducin 3 (gamma)	ADD3	0.00684875	0.00684875	1.37196	1.37196
19287	219916_s_at	ring finger protein 39	RNF39	0.00685526	0.00685526	1.40237	1.40237
2251	202716_at	protein tyrosine phosphatase, non-receptor type 1	PTPN1	0.00687621	0.00687621	0.72211	-1.38483
20752	221382_at	---	---	0.00689026	0.00689026	1.12326	1.12326
15030	215650_at	---	---	0.00691821	0.00691821	1.96041	1.96041
10328	210866_s_at	CCR4-NOT transcription complex, subunit 4	CNOT4	0.0069752	0.0069752	0.673435	-1.48493
68	200040_at	KH domain containing, RNA binding, signal transduction associated 1	KHDRBS1	0.00699653	0.00699653	1.11242	1.11242
15837	216459_x_at	tigger transposable element derived 1-like	TIGD1L	0.00700706	0.00700706	1.48156	1.48156
20566	221196_x_at	BRCA1/BRCA2-containing complex, subunit 3	BRCC3	0.00701395	0.00701395	1.3936	1.3936
11690	212297_at	ATPase type 13A3	ATP13A3	0.00702324	0.00702324	1.31194	1.31194
14975	215595_x_at	---	---	0.00702892	0.00702892	1.34004	1.34004
2606	203070_at	sema domain, immunoglobulin domain (Ig), short basic domain, secreted, (semaphor	SEMA3B	0.00704527	0.00704527	1.07446	1.07446
4135	204601_at	NEDD4 binding protein 1	N4BP1	0.00707295	0.00707295	0.656312	-1.52367
1303	201768_s_at	clathrin interactor 1	CLINT1	0.00707474	0.00707474	0.69791	-1.43285
1725	202190_at	cleavage stimulation factor, 3' pre-RNA, subunit 1, 50kDa	CSTF1	0.00707631	0.00707631	0.670891	-1.49056
2074	202539_s_at	3-hydroxy-3-methylglutaryl-Coenzyme A reductase	HMGCR	0.00709857	0.00709857	0.60557	-1.65134
1661	202126_at	PRP4 pre-mRNA processing factor 4 homolog B (yeast)	PRPF4B	0.00710939	0.00710939	0.538186	-1.85809
9374	209881_s_at	linker for activation of T cells /// spinster homolog 1 (Drosophila)	LAT /// SPNS1	0.00711082	0.00711082	1.34398	1.34398
12797	213409_s_at	Ras homolog enriched in brain	RHEB	0.00713397	0.00713397	0.757242	-1.32058
11176	211771_s_at	POU class 2 homeobox 2	POU2F2	0.00716544	0.00716544	1.15262	1.15262
2726	203191_at	ATP-binding cassette, sub-family B (MDR/TAP), member 6	ABCB6	0.00724434	0.00724434	0.893042	-1.11977
13990	214605_x_at	G protein-coupled receptor 1	GPR1	0.00725925	0.00725925	1.24269	1.24269
688	201153_s_at	muscleblind-like (Drosophila)	MBNL1	0.00726044	0.00726044	1.24485	1.24485
5919	206386_at	serpin peptidase inhibitor, clade A (alpha-1 antiproteinase, antitrypsin), membe	SERPINA7	0.00728895	0.00728895	1.22821	1.22821
6512	206979_at	complement component 8, beta polypeptide	C8B	0.00730625	0.00730625	1.15823	1.15823
1058	201523_x_at	ubiquitin-conjugating enzyme E2N (UBC13 homolog, yeast)	UBE2N	0.00735464	0.00735464	0.777444	-1.28627
20253	220882_at	---	---	0.00737732	0.00737732	2.32357	2.32357
2747	203212_s_at	myotubularin related protein 2	MTMR2	0.0073989	0.0073989	0.846335	-1.18157
17034	217662_x_at	---	---	0.007416	0.007416	1.26254	1.26254
16899	217527_s_at	nuclear factor of activated T-cells, cytoplasmic, calcineurin-dependent 2 intera	NFATC2IP	0.00743116	0.00743116	1.31314	1.31314
20481	221111_at	interleukin 26	IL26	0.00743728	0.00743728	0.888892	-1.125
11935	212543_at	absent in melanoma 1	AIM1	0.00744633	0.00744633	0.642544	-1.55631
11482	212089_at	lamin A/C	LMNA	0.00745208	0.00745208	0.577767	-1.7308
2700	203165_s_at	solute carrier family 33 (acetyl-CoA transporter), member 1	SLC33A1	0.00745385	0.00745385	1.45882	1.45882
6681	207148_x_at	myozenin 2	MYOZ2	0.00745534	0.00745534	1.22255	1.22255
7895	208387_s_at	matrix metallopeptidase 24 (membrane-inserted)	MMP24	0.00747483	0.00747483	1.24485	1.24485
21070	221703_at	BRCA1 interacting protein C-terminal helicase 1	BRIP1	0.00748596	0.00748596	0.843465	-1.18559
10745	211318_s_at	RAE1 RNA export 1 homolog (S. pombe)	RAE1	0.00750731	0.00750731	0.642022	-1.55758
13270	213883_s_at	TM2 domain containing 1	TM2D1	0.00752334	0.00752334	1.62299	1.62299
1182	201647_s_at	scavenger receptor class B, member 2	SCARB2	0.00754224	0.00754224	0.796066	-1.25618
8570	209069_s_at	H3 histone, family 3B (H3.3B)	H3F3B	0.00754323	0.00754323	0.719517	-1.38982
8732	209231_s_at	dynactin 5 (p25)	DCTN5	0.00756468	0.00756468	0.774448	-1.29124
8176	208673_s_at	splicing factor, arginine/serine-rich 3	SFRS3	0.00760552	0.00760552	0.772727	-1.29412
18570	219199_at	AF4/FMR2 family, member 4	AFF4	0.00762344	0.00762344	0.607711	-1.64552
16236	216859_x_at	---	---	0.00762574	0.00762574	1.40705	1.40705
14778	215397_x_at	---	---	0.00762817	0.00762817	1.10119	1.10119
11053	211642_at	Chromosome 12 open reading frame 32 /// Immunoglobulin heavy constant gamma 1 (G	C12orf32 /// IGHG1	0.00762998	0.00762998	0.862207	-1.15981
4443	204909_at	DEAD (Asp-Glu-Ala-Asp) box polypeptide 6	DDX6	0.00763229	0.00763229	0.67513	-1.4812
4982	205448_s_at	mitogen-activated protein kinase kinase kinase 12	MAP3K12	0.00764007	0.00764007	1.16535	1.16535
15886	216508_x_at	CCCTC-binding factor (zinc finger protein)-like /// high-mobility group box 1 //	CTCFL /// HMGB1 /// HMGB1L1 /// HMGB1L10 /// LOC100132863	0.00765649	0.00765649	1.22693	1.22693
970	201435_s_at	eukaryotic translation initiation factor 4E	EIF4E	0.00768851	0.00768851	0.812665	-1.23052
21591	222224_at	nascent polypeptide-associated complex alpha subunit 2	NACA2	0.00769064	0.00769064	1.14433	1.14433
4484	204950_at	caspase recruitment domain family, member 8	CARD8	0.00771428	0.00771428	1.40838	1.40838
4963	205429_s_at	membrane protein, palmitoylated 6 (MAGUK p55 subfamily member 6)	MPP6	0.00771466	0.00771466	0.685995	-1.45774
13115	213728_at	lysosomal-associated membrane protein 1	LAMP1	0.00772821	0.00772821	0.725262	-1.37881
11641	212248_at	metadherin	MTDH	0.00776544	0.00776544	1.18042	1.18042
21827	35150_at	CD40 molecule, TNF receptor superfamily member 5	CD40	0.00777432	0.00777432	1.20828	1.20828
11213	211810_s_at	galactosylceramidase	GALC	0.00778697	0.00778697	0.540757	-1.84926
7492	207973_x_at	acrosomal vesicle protein 1	ACRV1	0.00780661	0.00780661	1.19363	1.19363
2945	203411_s_at	lamin A/C	LMNA	0.00781358	0.00781358	0.409224	-2.44365
20880	221510_s_at	glutaminase	GLS	0.00789166	0.00789166	1.43311	1.43311
1006	201471_s_at	sequestosome 1	SQSTM1	0.00789319	0.00789319	0.828576	-1.20689
9793	210306_at	l(3)mbt-like (Drosophila)	L3MBTL	0.00794272	0.00794272	1.65354	1.65354
18161	218790_s_at	trimethyllysine hydroxylase, epsilon	TMLHE	0.00795665	0.00795665	1.18094	1.18094
21259	221892_at	hexose-6-phosphate dehydrogenase (glucose 1-dehydrogenase)	H6PD	0.00795851	0.00795851	1.27727	1.27727
21811	34225_at	Wolf-Hirschhorn syndrome candidate 2	WHSC2	0.00795885	0.00795885	1.13003	1.13003
12830	213442_x_at	SAM pointed domain containing ets transcription factor	SPDEF	0.00800436	0.00800436	1.17314	1.17314
21760	31846_at	ras homolog gene family, member D	RHOD	0.00804326	0.00804326	1.23078	1.23078
16470	217095_x_at	natural cytotoxicity triggering receptor 1	NCR1	0.00804383	0.00804383	1.19922	1.19922
18581	219210_s_at	RAB8B, member RAS oncogene family	RAB8B	0.00808745	0.00808745	0.438574	-2.28011
7108	207580_at	melanoma antigen family B, 4	MAGEB4	0.00809922	0.00809922	0.836382	-1.19563
1618	202083_s_at	SEC14-like 1 (S. cerevisiae)	SEC14L1	0.00811057	0.00811057	0.464091	-2.15475
2521	202985_s_at	BCL2-associated athanogene 5	BAG5	0.00811533	0.00811533	0.754291	-1.32575
21180	221813_at	F-box protein 42	FBXO42	0.00815184	0.00815184	0.758019	-1.31923
6571	207038_at	solute carrier family 16, member 6 (monocarboxylic acid transporter 7)	SLC16A6	0.00816916	0.00816916	0.642789	-1.55572
5883	206350_at	amyloid P component, serum	APCS	0.00822416	0.00822416	1.20199	1.20199
14444	215063_x_at	leucine rich repeat containing 40	LRRC40	0.00824042	0.00824042	1.35141	1.35141
19365	219994_at	amyloid beta (A4) precursor protein-binding, family B, member 1 interacting prot	APBB1IP	0.00827034	0.00827034	1.52012	1.52012
16122	216745_x_at	---	---	0.0082788	0.0082788	1.36597	1.36597
19351	219980_at	chromosome 4 open reading frame 29	C4orf29	0.00828091	0.00828091	1.66394	1.66394
20804	221434_s_at	chromosome 14 open reading frame 156	C14orf156	0.00829352	0.00829352	0.75484	-1.32478
10754	211328_x_at	hemochromatosis	HFE	0.0083043	0.0083043	1.11693	1.11693
6454	206921_at	GLE1 RNA export mediator homolog (yeast)	GLE1	0.0084009	0.0084009	0.811198	-1.23274
13921	214535_s_at	ADAM metallopeptidase with thrombospondin type 1 motif, 2	ADAMTS2	0.00842258	0.00842258	1.2993	1.2993
6641	207108_s_at	Nipped-B homolog (Drosophila)	NIPBL	0.00846658	0.00846658	0.69374	-1.44146
18633	219262_at	suppressor of variegation 3-9 homolog 2 (Drosophila)	SUV39H2	0.00846678	0.00846678	1.04904	1.04904
1610	202075_s_at	phospholipid transfer protein	PLTP	0.00847054	0.00847054	1.18852	1.18852
8439	208937_s_at	inhibitor of DNA binding 1, dominant negative helix-loop-helix protein	ID1	0.00848515	0.00848515	0.162836	-6.14115
19723	220352_x_at	hypothetical LOC645644	FLJ42627	0.00855732	0.00855732	1.5689	1.5689
19051	219680_at	NLR family member X1	NLRX1	0.00856648	0.00856648	1.30247	1.30247
17474	218102_at	2-deoxyribose-5-phosphate aldolase homolog (C. elegans)	DERA	0.00857351	0.00857351	1.16357	1.16357
6659	207126_x_at	UDP glucuronosyltransferase 1 family, polypeptide A1 /// UDP glucuronosyltransfe	UGT1A1 /// UGT1A10 /// UGT1A4 /// UGT1A6 /// UGT1A8 /// UGT1A9	0.00862124	0.00862124	1.08912	1.08912
2170	202635_s_at	polymerase (RNA) II (DNA directed) polypeptide K, 7.0kDa	POLR2K	0.0086505	0.0086505	0.820601	-1.21862
11863	212471_at	AVL9 homolog (S. cerevisiase)	AVL9	0.00867512	0.00867512	0.710768	-1.40693
15220	215840_at	dynein, axonemal, heavy chain 2	DNAH2	0.00869724	0.00869724	1.19555	1.19555
14818	215437_x_at	bromodomain adjacent to zinc finger domain, 2A	BAZ2A	0.00869916	0.00869916	0.854921	-1.1697
12274	212882_at	kelch-like 18 (Drosophila)	KLHL18	0.00871963	0.00871963	0.800162	-1.24975
13572	214186_s_at	HLA complex group 26	HCG26	0.00876522	0.00876522	1.2433	1.2433
18079	218708_at	NTF2-like export factor 1	NXT1	0.00878234	0.00878234	0.48726	-2.05229
1651	202116_at	D4, zinc and double PHD fingers family 2	DPF2	0.00882759	0.00882759	0.781098	-1.28025
17095	217723_x_at	---	---	0.00886148	0.00886148	1.09382	1.09382
15690	216311_at	hypothetical LOC728361	LOC728361	0.00888337	0.00888337	1.14223	1.14223
17224	217852_s_at	ADP-ribosylation factor-like 8B	ARL8B	0.00889882	0.00889882	0.709352	-1.40974
2868	203334_at	DEAH (Asp-Glu-Ala-His) box polypeptide 8	DHX8	0.00890478	0.00890478	0.619716	-1.61364
2108	202573_at	casein kinase 1, gamma 2	CSNK1G2	0.00891436	0.00891436	1.09527	1.09527
20996	221627_at	tripartite motif-containing 10	TRIM10	0.00891507	0.00891507	1.26143	1.26143
20801	221431_s_at	olfactory receptor, family 12, subfamily D, member 3	OR12D3	0.00893463	0.00893463	1.16122	1.16122
997	201462_at	secernin 1	SCRN1	0.00901931	0.00901931	0.462991	-2.15987
18888	219517_at	elongation factor RNA polymerase II-like 3	ELL3	0.0090377	0.0090377	1.28948	1.28948
14785	215404_x_at	fibroblast growth factor receptor 1	FGFR1	0.00905469	0.00905469	1.53089	1.53089
13592	214206_at	peptidylprolyl isomerase (cyclophilin)-like 6	PPIL6	0.00908166	0.00908166	1.19214	1.19214
21739	222373_at	---	---	0.00910394	0.00910394	1.34014	1.34014
1419	201884_at	carcinoembryonic antigen-related cell adhesion molecule 5	CEACAM5	0.00912587	0.00912587	1.07512	1.07512
11499	212106_at	Fas associated factor family member 2	FAF2	0.00914032	0.00914032	0.7535	-1.32714
4510	204976_s_at	Alport syndrome, mental retardation, midface hypoplasia and elliptocytosis chrom	AMMECR1	0.00914463	0.00914463	1.1885	1.1885
4041	204507_s_at	protein phosphatase 3 (formerly 2B), regulatory subunit B, alpha isoform	PPP3R1	0.00918782	0.00918782	0.600683	-1.66477
18026	218655_s_at	coiled-coil domain containing 49	CCDC49	0.0091888	0.0091888	0.746613	-1.33938
8902	209402_s_at	solute carrier family 12 (potassium/chloride transporters), member 4	SLC12A4	0.00919465	0.00919465	1.18913	1.18913
11491	212098_at	hypothetical LOC151162 /// mannosyl (alpha-1,6-)-glycoprotein beta-1,6-N-acetyl-	LOC151162 /// MGAT5	0.00922818	0.00922818	0.626023	-1.59739
11681	212288_at	formin binding protein 1	FNBP1	0.00923806	0.00923806	1.31872	1.31872
9531	210039_s_at	protein kinase C, theta	PRKCQ	0.00924147	0.00924147	0.894273	-1.11823
12114	212722_s_at	jumonji domain containing 6	JMJD6	0.00925735	0.00925735	0.343004	-2.91542
14933	215553_x_at	---	---	0.00926015	0.00926015	1.46843	1.46843
9783	210296_s_at	peroxisomal membrane protein 3, 35kDa	PXMP3	0.00927292	0.00927292	0.681494	-1.46736
5251	205717_x_at	protocadherin gamma subfamily A, 1 /// protocadherin gamma subfamily A, 10 /// p	PCDHGA1 /// PCDHGA10 /// PCDHGA11 /// PCDHGA12 /// PCDHGA2 /// PCDHGA3 /// PCDHGA4 /// PCDHGA5 /// PCDHGA6 /// PCDHGA7 /// PCDHGA8 /// PCDHGA9 /// PCDHGB1 /// PCDHGB2 /// PCDHGB3 /// PCDHGB4 /// PCDHGB5 /// PCDHGB6 /// PCDHGB7 /// PCDHGC3 /// PCDHGC4 /// PCDHGC5	0.00929475	0.00929475	1.22028	1.22028
16483	217108_at	---	---	0.0092992	0.0092992	1.09987	1.09987
2082	202547_s_at	Rho guanine nucleotide exchange factor (GEF) 7	ARHGEF7	0.00933344	0.00933344	0.661135	-1.51255
6057	206524_at	T, brachyury homolog (mouse)	T	0.00935735	0.00935735	1.14477	1.14477
17666	218294_s_at	nucleoporin 50kDa	NUP50	0.00944669	0.00944669	1.38128	1.38128
2058	202523_s_at	sparc/osteonectin, cwcv and kazal-like domains proteoglycan (testican) 2	SPOCK2	0.00947866	0.00947866	0.609063	-1.64187
21870	37012_at	capping protein (actin filament) muscle Z-line, beta	CAPZB	0.00948599	0.00948599	1.29582	1.29582
20175	220804_s_at	tumor protein p73	TP73	0.00949904	0.00949904	0.942473	-1.06104
14703	215322_at	---	---	0.00950815	0.00950815	0.62714	-1.59454
16296	216919_at	tumor protein p53 inducible protein 11	TP53I11	0.00951092	0.00951092	1.25285	1.25285
15034	215654_at	branched chain aminotransferase 2, mitochondrial	BCAT2	0.00965691	0.00965691	1.13292	1.13292
14728	215347_at	---	---	0.00967573	0.00967573	1.17671	1.17671
19308	219937_at	thyrotropin-releasing hormone degrading enzyme	TRHDE	0.00969014	0.00969014	0.844467	-1.18418
9103	209606_at	cytohesin 1 interacting protein	CYTIP	0.0096982	0.0096982	0.703115	-1.42224
7609	208093_s_at	nudE nuclear distribution gene E homolog (A. nidulans)-like 1	NDEL1	0.00970524	0.00970524	0.750607	-1.33225
16024	216647_at	Transcription factor 3 (E2A immunoglobulin enhancer binding factors E12/E47)	TCF3	0.0097101	0.0097101	1.07599	1.07599
14805	215424_s_at	SNW domain containing 1	SNW1	0.00975651	0.00975651	0.668284	-1.49637
14764	215383_x_at	spastic paraplegia 21 (autosomal recessive, Mast syndrome)	SPG21	0.00976983	0.00976983	1.38123	1.38123
18941	219570_at	kinesin family member 16B	KIF16B	0.00980918	0.00980918	1.28727	1.28727
19033	219662_at	chromosome 2 open reading frame 49	C2orf49	0.00981	0.00981	0.587066	-1.70339
4961	205427_at	zinc finger protein 354A	ZNF354A	0.00981284	0.00981284	1.33434	1.33434
12004	212612_at	REST corepressor 1	RCOR1	0.00982394	0.00982394	0.688585	-1.45225
11812	212420_at	E74-like factor 1 (ets domain transcription factor)	ELF1	0.00983938	0.00983938	0.669134	-1.49447
5821	206288_at	protein geranylgeranyltransferase type I, beta subunit	PGGT1B	0.00990895	0.00990895	0.515376	-1.94033
12200	212808_at	nuclear factor of activated T-cells, cytoplasmic, calcineurin-dependent 2 intera	NFATC2IP	0.00996214	0.00996214	1.18207	1.18207
7714	208202_s_at	PHD finger protein 15	PHF15	0.00997423	0.00997423	0.811281	-1.23262
15272	215892_at	Zinc finger protein 440	ZNF440	0.00998043	0.00998043	1.50453	1.50453
13083	213696_s_at	mediator complex subunit 8	MED8	0.00999905	0.00999905	0.673005	-1.48587

## Sheet: overlap
Column #	Probeset ID	Gene Title	Gene Symbol	p-value(Group)	p-value(CHB vs. CTRL)	Ratio(CHB vs. CTRL)	Fold-Change(CHB vs. CTRL)	Fold-Change(CHB vs. CTRL) (Description)	F(Group)	F(Error)
8805	209304_x_at	growth arrest and DNA-damage-inducible, beta	GADD45B	2.98779e-05	2.98779e-05	0.486514	-2.05544	CHB down vs CTRL	444.795	1
1858	202323_s_at	acyl-Coenzyme A binding domain containing 3	ACBD3	0.000137655	0.000137655	0.486481	-2.05558	CHB down vs CTRL	205.446	1
2928	203394_s_at	hairy and enhancer of split 1, (Drosophila)	HES1	0.000212045	0.000212045	0.466111	-2.14541	CHB down vs CTRL	164.886	1
18725	219354_at	kelch-like 26 (Drosophila)	KLHL26	0.000226414	0.000226414	0.43447	-2.30165	CHB down vs CTRL	159.461	1
7102	207574_s_at	growth arrest and DNA-damage-inducible, beta	GADD45B	0.000456204	0.000456204	0.493145	-2.0278	CHB down vs CTRL	111.356	1
18222	218851_s_at	WD repeat domain 33	WDR33	0.000536043	0.000536043	0.474658	-2.10678	CHB down vs CTRL	102.472	1
1066	201531_at	zinc finger protein 36, C3H type, homolog (mouse)	ZFP36	0.000602975	0.000602975	0.308071	-3.24601	CHB down vs CTRL	96.4281	1
5417	205883_at	zinc finger and BTB domain containing 16	ZBTB16	0.000605336	0.000605336	0.291671	-3.42852	CHB down vs CTRL	96.2334	1
13832	214446_at	elongation factor, RNA polymerase II, 2	ELL2	0.000720068	0.000720068	0.441184	-2.26663	CHB down vs CTRL	87.9587	1
14767	215386_at	---	---	0.000924701	0.000924701	0.452322	-2.21081	CHB down vs CTRL	77.229	1
2303	202768_at	FBJ murine osteosarcoma viral oncogene homolog B	FOSB	0.000975211	0.000975211	0.101992	-9.80468	CHB down vs CTRL	75.1155	1
333	200798_x_at	myeloid cell leukemia sequence 1 (BCL2-related)	MCL1	0.0010871	0.0010871	0.462727	-2.1611	CHB down vs CTRL	70.9699	1
13442	214056_at	Myeloid cell leukemia sequence 1 (BCL2-related)	MCL1	0.00215361	0.00215361	0.446001	-2.24215	CHB down vs CTRL	49.4656	1
13597	214211_at	ferritin, heavy polypeptide 1	FTH1	0.00227709	0.00227709	0.446394	-2.24017	CHB down vs CTRL	48.015	1
1819	202284_s_at	cyclin-dependent kinase inhibitor 1A (p21, Cip1)	CDKN1A	0.00229786	0.00229786	0.494134	-2.02374	CHB down vs CTRL	47.7826	1
1166	201631_s_at	immediate early response 3	IER3	0.00238523	0.00238523	0.475254	-2.10414	CHB down vs CTRL	46.8383	1
17005	217633_at	URB1 ribosome biogenesis 1 homolog (S. cerevisiae)	URB1	0.0027324	0.0027324	0.475107	-2.10479	CHB down vs CTRL	43.5451	1
21508	222141_at	kelch-like 22 (Drosophila)	KLHL22	0.00287736	0.00287736	2.3428	2.3428	CHB up vs CTRL	42.3499	1
11085	211676_s_at	interferon gamma receptor 1	IFNGR1	0.00320907	0.00320907	0.348231	-2.87166	CHB down vs CTRL	39.9266	1
5706	206173_x_at	GA binding protein transcription factor, beta subunit 1	GABPB1	0.00344665	0.00344665	0.424625	-2.35502	CHB down vs CTRL	38.4105	1
20933	221563_at	dual specificity phosphatase 10	DUSP10	0.00350942	0.00350942	0.304553	-3.2835	CHB down vs CTRL	38.0359	1
730	201195_s_at	solute carrier family 7 (cationic amino acid	SLC7A5	0.0039589	0.0039589	0.173961	-5.74841	CHB down vs CTRL	35.6192	1
		transporter, y+ system), member 5
17983	218611_at	immediate early response 5	IER5	0.00409121	0.00409121	0.241815	-4.1354	CHB down vs CTRL	34.985	1
1755	202220_at	KIAA0907	KIAA0907	0.0042028	0.0042028	2.18179	2.18179	CHB up vs CTRL	34.4735	1
4554	205020_s_at	ADP-ribosylation factor-like 4A	ARL4A	0.0043062	0.0043062	0.279553	-3.57714	CHB down vs CTRL	34.0173	1
4324	204790_at	SMAD family member 7	SMAD7	0.0043945	0.0043945	0.152808	-6.54417	CHB down vs CTRL	33.6407	1
2262	202727_s_at	interferon gamma receptor 1	IFNGR1	0.00539801	0.00539801	0.399315	-2.50429	CHB down vs CTRL	30.0323	1
2207	202672_s_at	activating transcription factor 3	ATF3	0.00571698	0.00571698	0.255443	-3.91477	CHB down vs CTRL	29.0896	1
10260	210793_s_at	nucleoporin 98kDa	NUP98	0.00581694	0.00581694	0.474225	-2.1087	CHB down vs CTRL	28.8103	1
771	201236_s_at	BTG family, member 2	BTG2	0.00590082	0.00590082	0.482868	-2.07096	CHB down vs CTRL	28.5815	1
3242	203708_at	phosphodiesterase 4B, cAMP-specific	PDE4B	0.00639892	0.00639892	0.406666	-2.45902	CHB down vs CTRL	27.3164	1
20253	220882_at	(phosphodiesterase E4 dunce homolog)	---	0.00737732	0.00737732	2.32357	2.32357	CHB up vs CTRL	25.2159	1
2945	203411_s_at	lamin A/C	LMNA	0.00781358	0.00781358	0.409224	-2.44365	CHB down vs CTRL	24.4093	1
18581	219210_s_at	RAB8B, member RAS oncogene family	RAB8B	0.00808745	0.00808745	0.438574	-2.28011	CHB down vs CTRL	23.9366	1
1618	202083_s_at	SEC14-like 1 (S. cerevisiae)	SEC14L1	0.00811057	0.00811057	0.464091	-2.15475	CHB down vs CTRL	23.8978	1
8439	208937_s_at	inhibitor of DNA binding 1, dominant negative	ID1	0.00848515	0.00848515	0.162836	-6.14115	CHB down vs CTRL	23.2915	1
		helix-loop-helix protein
18079	218708_at	NTF2-like export factor 1	NXT1	0.00878234	0.00878234	0.48726	-2.05229	CHB down vs CTRL	22.8383	1
997	201462_at	secernin 1	SCRN1	0.00901931	0.00901931	0.462991	-2.15987	CHB down vs CTRL	22.4931	1
12114	212722_s_at	jumonji domain containing 6	JMJD6	0.00925735	0.00925735	0.343004	-2.91542	CHB down vs CTRL	22.1598	1
